# Supplementary material for: Spatial organization of the kelp microbiome at micron scales
Source: Microbiome. 2022 Mar 24;10:52. doi: 10.1186/s40168-022-01235-w (PMC8944128; doi:10.1186/s40168-022-01235-w)
Supplement: Supplementary file 10 — Additional file 9: Table S2. Each ASV is shown together with its representative sequence, taxonomic identification, and distribution across sequenced samples. This is a subset of the 16S rRNA sequence data from Weigel and Pfister 2019 [10]. [file 40168_2022_1235_MOESM10_ESM.xlsx]

## Sheet: ASV_table
ASV_ID	Representative Sequence	kindgom	phylum	class	order	family	genus	species	61_B	63_A	63_B	81_A	81_B	82_A	128_A	132_A	158_A	158_B	271_A	271_B	71	72	73
a985d16500d3c7daf0c5b54bf7bb6146	AGCGTTAATCGGAATTACTGGGCGTAAAGCGCGCGTAGGCGGCTTAGTCAGTCAGATGTGAAATCCCCGAGCTCAACTTGGGAACTGCATTTGATACTGCTAGGCTAGAGTATGTTAGAGGAATGCGGAATTCCGGGTGTAGCGGTGAAATGCGTAGATATCCGGAGGAACATCAGTGGCGAAGGCGGCATTCTGGAACAATACTGACGCTGAGGTGCGAAAGCGTG	Bacteria	Proteobacteria	Gammaproteobacteria	Chromatiales	Granulosicoccaceae	Granulosicoccus		13959	14200	133	24704	616	12367	4115	10755	2876	81	442	163	1430	256	320
3a6e4e74954d3ae9dff2c86c41c4d0de	AGCGTTGTTCGGAATTACTGGGCGTAAAGCGTGCGTAGGCGGACTAATAAGTAAGGGGTGAAATCCCGAGGCTCAACCTCGGAACTGCCTCTTAAACTGTTAGTCTTGAGTTCTGGAGAGGTGAGTGGAATTGCTAGTGTAGAGGTGAAATTCGTAGATATTAGCAGGAACACCAGAGGCGAAGGCGGCTCACTGGACAGATACTGACGCTGAGGCACGAAAGTGTG	Bacteria	Proteobacteria	Alphaproteobacteria	Rhodobacterales	Hyphomonadaceae			6739	894	0	4408	31	3012	160	413	2583	0	0	0	0	0	0
38910e1cff0a93d0c48d90e57c14937f	AGCGTTAATCGGAATTACTGGGCGTAAAGCGCGCGTAGGCGGCTTGGTCAGTCAGATGTGAAATCCCCGAGCTCAACTTGGGAACTGCATTTGATACTGCCAGGCTAGAGTATGTTAGAGGAATGCGGAATTCCGGGTGTAGCGGTGAAATGCGTAGATATCCGGAGGAACATCAGTGGCGAAGGCGGCATTCTGGAACAATACTGACGCTGAGGTGCGAAAGCGTG	Bacteria	Proteobacteria	Gammaproteobacteria	Chromatiales	Granulosicoccaceae	Granulosicoccus		5784	430	0	0	0	1251	483	633	3641	0	104	0	0	0	0
7e1899a871706639901051c25abd8092	AGCGTTGTTCGGAATTACTGGGCGTAAAGCGTGCGTAGGCGGATCAATAAGTAAGGGGTGAAATCCCGAGGCTCAACCTCGGAACTGCCTCTTAAACTGTTGGTCTTGAGTTCTGGAGAGGTGAGTGGAATTGCTAGTGTAGAGGTGAAATTCGTAGATATTAGCAGGAACACCAGAGGCGAAGGCGGCTCACTGGACAGATACTGACGCTGAGGCACGAAAGTGTG	Bacteria	Proteobacteria	Alphaproteobacteria	Rhodobacterales	Hyphomonadaceae			1866	1659	0	4096	43	2471	1211	1900	870	44	133	0	0	0	20
723a3875b20309ce35ba87d7f2548b82	AGCGTTAATCGGAATTACTGGGCGTAAAGCGCGCGTAGGCGGTTATTTAAGTCAGATGTGAAAGCCCCGGGCTCAACCTGGGAATTGCCTCTGATACTGGGTAACTAGAGTTTGGAAGAGGAGAGTAGAATTTCAGGTGTAGCGGTGAAATGCATAGAGATCTGAAGGAATACCAGTGGCGAAGGCGGCTCTCTGGTCCAAAACTGACGCTGAGGTGCGAAAGCGTG	Bacteria	Proteobacteria	Gammaproteobacteria	Thiotrichales	Thiotrichaceae	Leucothrix		1307	0	0	46	0	468	714	771	876	0	24	0	5	6	0
32b9ad011e6a8fa4ce5da3a0e68653b0	AGCGTTATCCGGAATCACTGGGTTTAAAGGGTGCGCAGGCGGATTAATAAGTCAGAGGTGAAATCTCTCAGCTTAACTGAGGAACTGCCTTTGAAACTGTTAGTCTTGAAATATGGTGAGGTTGGCGGAATGAGTCATGTAGCGGTGAAATGCATAGATATGACTTAGAACACCGATTGCGAAGGCAGCTAACTGGCCATCATTTGACGCTCAGGCACGAAAGCGTG	Bacteria	Bacteroidetes	Saprospirae	Saprospirales	Saprospiraceae			1287	1036	0	130	6	97	524	2164	681	0	0	0	0	0	0
3c4a42406ee489bf8c71cd5fc25baa38	AGCGTTAATCGGAATTACTGGGCGTAAAGCGCGCGTAGGCGGCTTTGTCAGTCAGGTGTGAAATCCCCGAGCTCAACTTGGGAACTGCATTTGATACTGCAAGGCTAGAGTATGTTAGAGGAAAGCGGAATTCCGGGTGTAGCGGTGAAATGCGTAGATATCCGGAGGAACATCAGTGGCGAAGGCGGCTTTCTGGAACAATACTGACGCTGAGGTGCGAAAGCGTG	Bacteria	Proteobacteria	Gammaproteobacteria	Chromatiales	Granulosicoccaceae	Granulosicoccus		1050	233	0	336	0	3014	3131	916	10221	0	251	0	0	14	30
89bae47279451adfa6bf6d16d13c5bd9	AGCGTTATCCGGAATCACTGGGTTTAAAGGGTGCGTAGGCTGTTTTGTAAGTCAGAAGTGAAAGATGCGGGCTTAACCTGCAAACTGCTTTTGAAACTGCAAAACTTGAAATAGGTTGAGGTTAGCGGAATGTGACATGTAGCGGTGAAATGCATAGATATGTCATAGAACACCAATTGCGAAGGCAGCTGACTAGACCTTATTTGACGCTGAGGCACGAAAGCGTG	Bacteria	Bacteroidetes	Saprospirae	Saprospirales	Saprospiraceae			841	208	0	22	0	301	377	259	93	0	0	0	0	0	0
fb71bf95beb48aee769c53d18d9ea139	AGCGTTATCCGGAATCACTGGGTTTAAAGGGTGCGTAGGCTGTCTTATAAGTCAGAAGTGAAAGATGCGGGCTTAACCTGCAAACTGCTTTTGAAACTGTAAGACTTGAAATAGGTTGAGGTTAGCGGAATGTGACATGTAGCGGTGAAATGCATAGATATGTCATAGAACACCAATTGCGAAGGCAGCTGACTAGACCTTATTTGACGCTGAGGCACGAAAGCGTG	Bacteria	Bacteroidetes	Saprospirae	Saprospirales	Saprospiraceae			691	128	0	71	9	467	171	356	151	8	0	0	0	0	0
cc1907b5ae8167d57c9eeda8d7c2ee49	AGCGTTAATCGGAATTACTGGGCGTAAAGCGCGCGTAGGCGGTTTGACAAGTTGGATGTGAAATCCCCGAGCTCAACTCGGGAACTGCATTCAAAACTGTCAGGCTAGAGTGTGTAAGAGGATAGTGGAATTCCAGGTGTAGCGGTGAAATGCGTAGATATCTGGAGGAACATCAGTGGCGAAGGCGACTATCTGGTACAACACTGACGCTGAGGTGCGAAAGCGTG	Bacteria	Proteobacteria	Gammaproteobacteria					641	933	10	356	0	111	412	160	58	0	0	0	0	0	0
2a1edcb194463f4e2931fae266cf116b	AGCGTTGTTCGGAATTACTGGGCGTAAAGCGTGCGTAGGCGGATTATTAAGTTAGAGGTGAAATCCCAGGGCTCAACCCTGGAACTGCCTTTAAAACTGGTAGTCTAGAGTTATGGAGAGGTAAGTGGAATTCCTAGTGTAGAGGTGAAATTCGTAGATATTAGGAGGAACACCAGAGGCGAAGGCGGCTTACTGGACATATACTGACGCTGAGGCACGAAAGTGTG	Bacteria	Proteobacteria	Alphaproteobacteria	Rhodobacterales	Hyphomonadaceae	Robiginitomaculum		603	2917	17	649	14	78	16	129	34	0	0	0	12228	1736	3701
49196a353ed80e34bfdb2e98dd763422	AACGTTATTCGGAATCACTGGGCTTAAAGGGTGCGTAGGCGGGTTTATAGGTCAGATGTGAAAGCCCACGGCTCAACCGTGGAATTGCGTTTGAAACCATAAGCCTTGAGGGGATCAGAGGAGAGCGGAACTGATGGTGGAGCGGTGAAATGCGTTGATATCATCAGGAACACCGGTGGCGAAAGCGGCTCTCTGGGATCTTTCTGACGCTGAGGCACGAAAGCTAG	Bacteria	Planctomycetes	Planctomycetia	Pirellulales	Pirellulaceae			483	385	0	187	8	29	0	61	0	0	15	0	0	0	0
176a4003ee5c50187f58bb8c37e73b40	AGCGTTATCCGGAATCATTGGGTTTAAAGGGTCCGTAGGCGGGCAGCTAAGTCAGTGGTGAAAGTTTGCAGCTCAACTGTAAAATTGCCATTGAAACTGGTTGTCTTGAATCGTTGTGAAGTGGTTAGAATAAGTAGTGTAGCGGTGAAATGCATAGATATTACTTAGAATACCGATTGCGAAGGCAGATCACTAACAACGTATTGACGCTGAGGGACGAAAGCGTG	Bacteria	Bacteroidetes	Flavobacteriia	Flavobacteriales	Flavobacteriaceae	Ulvibacter		480	751	0	701	0	361	103	1490	133	9	30	0	0	0	0
177e42d7cfe2291dd415efe5a0a0b4c7	AGCGTTATCCGGAATCATTGGGTTTAAAGGGTCCGTAGGCGGATTTATAAGTCAGTGGTGAAAGTTTGCGGCTCAACCGTAAAATTGCCATTGATACTGTAAGTCTTGAATAATAATGAAGTGGTTAGAATAAGTAGTGTAGCGGTGAAATGCATAGATATTACTTAGAATACCGATTGCGAAGGCAGATCACTAATTATTTATTGACGCTGAGGGACGAAAGCGTG	Bacteria	Bacteroidetes	Flavobacteriia	Flavobacteriales	Flavobacteriaceae	Aquimarina		478	71	45	201	36	1067	639	1385	2494	19	274	0	0	5	6
bf89d33de183df883acbc4631676922b	AGCGTTAATCGGAATTACTGGGCGTAAAGCGCGCGTAGGCGGCTTGGTCAGTCAGATGTGAAATCCCAGGGCTCAACCTTGGAACTGCATTTGATACTGCCAGGCTAGAGTATGTTAGAGGAAAGCGGAATTCCGGGTGTAGCGGTGAAATGCGTAGATATCCGGAGGAACATCAGTGGCGAAGGCGGCTTTCTGGAACAATACTGACGCTGAGGTGCGAAAGCGTG	Bacteria	Proteobacteria	Gammaproteobacteria	Chromatiales	Granulosicoccaceae	Granulosicoccus		471	55	0	0	0	67	202	43	47	0	0	0	0	0	0
b77a4ff2909eaf3d4afc829c02cfea6c	AGCGTTATCCGGAATTACTGGGTTTAAAGGGTGCGTAGGCGGGCTATTAAGTCAGAGGTGAAAGCTACAAGCTTAACTTGTAAATTGCCTTTGATACTGATAGTCTTGAATTAGGTTGAGGTTAGCGGAATGTGGCATGTAGCGGTGAAATGCATAGATATGCCATAGAACACCAATTGCGAAGGCAGCTGGCTAGGCCTTAATTGACGCTGAGGCACGAAAGCGTG	Bacteria	Bacteroidetes	Saprospirae	Saprospirales	Saprospiraceae			371	431	0	0	0	769	795	0	564	14	0	0	0	0	0
fe6eebec364e1a92db0c7dbff99b7489	AGCGTTATCCGGAATCATTGGGTTTAAAGGGTCCGTAGGTGGATAATTAAGTCAGAGGTGAAATCCTGCAGCTCAACTGTAGAATTGCCTTTGATACTGGTTATCTTGAGTTATTATGAAGTAGTTAGAATATGTAGTGTAGCGGTGAAATGCATAGATATTACATAGAATACCAATTGCGAAGGCAGATTACTAATAATCAACTGACACTGATGGACGAAAGCGTG	Bacteria	Bacteroidetes	Flavobacteriia	Flavobacteriales	Flavobacteriaceae			364	132	0	80	13	636	194	1218	451	0	0	0	0	0	0
72cfa3ceab57381a4a7d6ab76086928f	AGCGTTGTTCGGAATTACTGGGCGTAAAGCGCGCGTAGGCGGACCGGAAAGTTAGGGGTGAAATCCCAGGGCTCAACCCTGGAACTGCCTCTAAAACTCCTGGTCTTGAGATCGAGAGAGGTGAGTGGAATTCCGAGTGTAGAGGTGAAATTCGTAGATATTCGGAGGAACACCAGTGGCGAAGGCGGCTCACTGGCTCGATACTGACGCTGAGGTGCGAAAGCGTG	Bacteria	Proteobacteria	Alphaproteobacteria	Rhodobacterales	Rhodobacteraceae			298	0	0	0	0	248	69	0	197	0	17	0	0	0	0
fc382ca422a14b8574f6fb6693651603	AGCGTTGTTCGGAATTACTGGGCGTAAAGCGTGCGTAGGCGGACTATTAAGTTAGATGTGAAATCCCAGGGCTCAACCCTGGAACTGCATTTAAAACTGGTAGTCTTGAGTTCTGGAGAGGTAAGTGGAATTCCTAGTGTAGAGGTGAAATTCGTAGATATTAGGAGGAACACCAGAGGCGAAGGCGGCTTACTGGACAGATACTGACGCTGAGGCACGAAAGTGTG	Bacteria	Proteobacteria	Alphaproteobacteria	Rhodobacterales	Hyphomonadaceae			289	116	0	283	0	981	896	1405	2443	0	147	0	0	0	0
37bb602b5f0f949b68e476f113853150	AGCGTTATCCGGAATCACTGGGTTTAAAGGGTGCGTAGGCGGGCTGATAAGTCAGAGGTGAAAGCTCACAGCTTAACTGTGGAATTGCCTTTGATACTGTTAGTCTTGAATTATGTTGAGGTTAGCGGAATGAGTCATGTAGCGGTGAAATGCATAGATATGACTTAGAACACCAATTGCGAAGGCAGCTAGCTAGGCATATATTGACGCTGAGGCACGAAAGCGTG	Bacteria	Bacteroidetes	Saprospirae	Saprospirales	Saprospiraceae			261	416	0	16	0	126	291	128	60	0	0	0	0	0	0
f54f2c0f4cc08d55f33fadf76b73d0e3	AGCGTTACTCGGAATTACTGGGTGTAAAGGGTTCGTAGGTGGATTTTTAAGTCAGATATGAAAGACCGGAGCTCAACTCCGTGTTTGTGTTTGAAACTGGAAATCTAGAGTTAGGAAGGGGTAAGCGGAATTCTAAGTGTAGGGGTGCAATCCGTAGATACTTAGAAGAACACCAAAAGCGAAGGCAGCTTACTGGTACTATACTGACACTGAGGAACGAAAGCGTG	Bacteria	GN02	BD1-5					250	188	0	103	0	543	98	188	38	0	0	0	0	0	0
fa5c767a09f64fc07d6ba248a2e3993e	AGCGTTATCCGGAATCATTGGGTTTAAAGGGTCCGTAGGTGGATAATTAAGTCAGAGGTGAAATCCTGCAGCTTAACTGTAGAATTGCCTTTGATACTGGTTATCTTGAGTTATTATGAAGTAGTTAGAATATGTAGTGTAGCGGTGAAATGCATAGATATTACATAGAATACCAATTGCGAAGGCAGATTACTAATAATATACTGACACTGATGGACGAAAGCGTG	Bacteria	Bacteroidetes	Flavobacteriia	Flavobacteriales	Flavobacteriaceae	Olleya		246	360	0	60	0	146	334	1217	190	0	0	0	0	0	0
ec3f2ccea0276b7666aff8ea8b70518e	AGCGTTGTTCGGAATTACTGGGCGTAAAGCGTGCGTAGGCGGATCAATAAGTAAGGGGTGAAATCCCGAGGCTCAACCTCGGAACTGCCCTTTAAACTGTTGGTCTTGAGTTCTGGAGAGGTGAGTGGAATTGCTAGTGTAGAGGTGAAATTCGTAGATATTAGCAGGAACACCAGAGGCGAAGGCGGCTCACTGGACAGATACTGACGCTGAGGCACGAAAGTGTG	Bacteria	Proteobacteria	Alphaproteobacteria	Rhodobacterales	Hyphomonadaceae	Hyphomonas		235	340	0	256	0	129	0	392	423	0	0	0	0	0	0
49da529404873995a36c5770b358faea	AGCGTTATCCGGAATCATTGGGTTTAAAGGGTCCGTAGGCGGATTTATAAGTCAGTGGTGAAAGTTTGCGGCTCAACCGTAAAATTGCCATTGATACTGTAAGTCTTGAATTACTATGAAGTGGTTAGAATAAGTAGTGTAGCGGTGAAATGCATAGATATTACTTAGAATACCGATTGCGAAGGCAGATCACTAATAGTATATTGACGCTGAGGGACGAAAGCGTG	Bacteria	Bacteroidetes	Flavobacteriia	Flavobacteriales	Flavobacteriaceae	Aquimarina		222	0	0	0	0	21	0	0	0	0	0	0	0	0	0
7876acd9ecf7966eb4d5cd89c59bd67f	AGCGTTGTTCGGAATTACTGGGCGTAAAGCGTGCGTAGGCGGATTATTAAGTTAGGGGTGAAATCCCGGGGCTCAACCTCGGAACTGCCTCTAAAACTGGTAATCTAGAGATATGGAGAGGTAAGTGGAATTCCTAGTGTAGAGGTGAAATTCGTAGATATTAGGAGGAACACCAGAGGCGAAGGCGGCTTACTGGACATATACTGACGCTGAGGCACGAAAGTGTG	Bacteria	Proteobacteria	Alphaproteobacteria	Rhodobacterales	Hyphomonadaceae			218	39	0	104	0	467	39	423	856	0	0	0	0	0	0
a658f6a0ec35045cd8d01c1c66b3a42f	AGCGTTAATCGGAATTACTGGGCGTAAAGCGCGCGTAGGCGGCTTGTTAAGTCAGATGTGAAATCCCCGAGCTCAACTTGGGAACTGCATTTGATACTGGCAGGCTAGAGTATGTTAGAGGAAAGCGGAATTCCGGGTGTAGCGGTGAAATGCGTAGATATCCGGAGGAACATCAGTGGCGAAGGCGGCTTTCTGGAACAATACTGACGCTGAGGTGCGAAAGCGTG	Bacteria	Proteobacteria	Gammaproteobacteria					215	612	10	0	0	86	0	0	0	0	0	0	0	0	0
2867b6bbf87b598549f91de6ac42e355	AGCGTTATTCGGAATCACTGGGCGTAAAGAGTACGTAGGCGGTTTGGTAAGTCAGGTGTGAAATCCCGGAGCTCAACTCCGGAACTGCACCCGATACTGCTAGACTGGAGTAATGGAGGGGCAGGTGGAATTCTCGGTGTAGCAGTGAAATGCGTGGATATCGAGAGGAAGACCAATGGCGAAGGCAGCCTGCTGGACATTTACTGACGCTGAGGTACGAAGGCTAG	Bacteria	Verrucomicrobia	Verrucomicrobiae	Verrucomicrobiales	Verrucomicrobiaceae	Persicirhabdus		205	2416	0	42	0	805	1225	2301	239	21	50	0	0	0	0
d905d0b5e95581f8add860174ee06533	AGCGTTATCCGGAATCACTGGGTTTAAAGGGTGCGTAGGTGGTTCAATAAGTCAGAAGTGAAAGCTGGTCGCTCAACGATCAAATTGCTTTTGATACTGTTGGACTTGAATCAGGTTGAGGTTAGCGGAATGTGACATGTAGCGGTGAAATGCATAGATATGTCATAGAACACCAATTGCGAAGGCAGCTGGCTAGACCTGTATTGACACTGAGGCACGAAAGCGTG	Bacteria	Bacteroidetes	Saprospirae	Saprospirales	Saprospiraceae			200	121	0	209	0	344	84	104	163	0	15	0	0	0	0
4cec071af77ff309cece715c902debd6	AGCGTTGTTCGGAATTACTGGGCGTAAAGCGTACGTAGGCGGATTAGTCAGTCAGAGGTGAAATCCCAGGGCTCAACCCTGGAACTGCCTTTGATACTGCTAGTCTTGAGTTCGAGAGAGGTGAGTGGAATTCCGAGTGTAGAGGTGAAATTCGTAGATATTCGGAGGAACACCAGTGGCGAAGGCGGCTCACTGGCTCGATACTGACGCTGAGGTACGAAAGTGTG	Bacteria	Proteobacteria	Alphaproteobacteria	Rhodobacterales	Rhodobacteraceae			199	0	0	19	0	241	246	113	431	0	128	0	0	0	0
1b3edd34ee848666a8a08a2ecfa83cb6	AGCGTTATCCGGAATTACTGGGTTTAAAGGGTGCGCAGGCGGGCTATTAAGTCAGGGGTGAAAGCTATAAGCTTAACTTATAAATTGCCTTTGATACTGATAGTCTTGAATTAGGTTGAGGTTAGCGGAATGTGGCATGTAGCGGTGAAATGCATAGATATGCCATAGAACACCAATTGCGAAGGCAGCTGGCTAGGCCTTAATTGACGCTGAGGCACGAAAGCGTG	Bacteria	Bacteroidetes	Saprospirae	Saprospirales	Saprospiraceae			194	63	0	274	0	179	0	84	943	0	0	0	0	0	0
9cd4c927a0d6b78a9ba18adecbd8b5fd	AGCGTTGTTCGGAATTACTGGGCGTAAAGCGTACGTAGGCGGATCAGAAAGTATGGGGTGAAATCCCAGGGCTCAACCCTGGAACTGCCTCATAAACTCCTGGTCTTGAGTTCGAGAGAGGTGAGTGGAATTCCGAGTGTAGAGGTGAAATTCGTAGATATTCGGAGGAACACCAGTGGCGAAGGCGGCTCACTGGCTCGATACTGACGCTGAGGTACGAAAGTGTG	Bacteria	Proteobacteria	Alphaproteobacteria	Rhodobacterales	Rhodobacteraceae	Phaeobacter		189	0	0	47	0	107	103	190	933	0	43	0	0	0	0
55f873c4d6b8fcc6e54520a739ef682d	AGCGTTATCCGGAATCACTGGGTTTAAAGGGTGCGTAGGTGGTTTAATAAGTCAGAAGTGAAAGCTGGTCGCTCAACGATCAAATTGCTTTTGATACTGTTAGACTTGAATCAGGTTGAGGTTAGCGGAATGTGACATGTAGCGGTGAAATGCATAGATATGTCATAGAACACCAATTGCGAAGGCAGCTGGCTAGACCTGTATTGACACTGAGGCACGAAAGCGTG	Bacteria	Bacteroidetes	Saprospirae	Saprospirales	Saprospiraceae			189	0	0	0	0	0	0	0	0	0	0	0	0	0	0
53a1525554013bcfacc7917111a293c6	AGCGTTAATCGGAATTACTGGGCGTAAAGCGTGCGTAGGCGGTTTGTTAAGCAAGATGTGAAAGCCCCGGGCTCAACCTGGGAACTGCATTTTGAACTGGCAGGCTAGAATCTTGTAGAGGGTAGTGGAATTTCCAGTGTAGCGGTGAAATGCGTAGAGATTGGAAGGAACATCAGTGGCGAAGGCGGCTACCTGGACAAAGATTGACGCTGAGGCACGAAAGCGTG	Bacteria	Proteobacteria	Gammaproteobacteria	Alteromonadales	Colwelliaceae			167	20	0	26	6	45	11	48	89	0	19	0	0	0	0
1c97d4cd3d05e11d8ae639ea38ca59cd	AGCGTTATCCGGAATCACTGGGTTTAAAGGGTGCGTAGGCGGCCTGACAAGTCAGAGGTGAAATACACGAGCTTAACTGGTGAATTGCCTTTGAAACTGTCAAGCTAGAATTATGTTGAGGTTAGCGGAATGAGTCATGTAGCGGTGAAATGCATAGATATGACTTAGAACACCAATTGCGTAGGCAGCTAGCTAGGCATTGATTGACGCTGAGGCACGAAAGCGTG	Bacteria	Bacteroidetes	Saprospirae	Saprospirales	Saprospiraceae			154	25	0	0	0	467	215	223	694	8	0	0	0	0	0
af2da3cecc685c35a5cb3d9cc93b40d5	AGCGTTATCCGGAATCACTGGGTTTAAAGGGTGCGTAGGCTGTTTTGTAAGTCAGAAGTGAAAGATGCGGGCTTAACCTGCAAACTGCTTTTGAAACTGCAAAACTTGAAATAGGTTGAGGTTAGCGGAATGTGACATGTAGCGGTGAAATGCATAGATATGTCATAGAACACCAATTGCGAAGGCAGCTGACTAGACCTCATTTGACGCTGAGGCACGAAAGCGTG	Bacteria	Bacteroidetes	Saprospirae	Saprospirales	Saprospiraceae			149	0	0	0	0	0	0	0	0	0	0	0	0	0	0
ebb8f02abfab11dff8fab6e58420ca7f	AGCGTTGTTCGGAATTACTGGGCGTAAAGCGCGCGTAGGCGGACCGGAAAGTTGGGGGTGAAATCCCAGGGCTCAACCCTGGAACTGCCTCCAAAACTCCTGGTCTTGAGATCGAGAGAGGTGAGTGGAATTCCGAGTGTAGAGGTGAAATTCGTAGATATTCGGAGGAACACCAGTGGCGAAGGCGGCTCACTGGCTCGATACTGACGCTGAGGTGCGAAAGCGTG	Bacteria	Proteobacteria	Alphaproteobacteria	Rhodobacterales	Rhodobacteraceae			142	0	0	0	0	94	0	0	0	0	0	0	0	0	0
efa420b1559cfccb14a926042b64b2e8	AGCGTTATCCGGAATCACTGGGTTTAAAGGGTGCGTAGGCGGAAAGATAAGTCAGAGGTGAAAGCTGGTCGCTTAACGATCAAATTGCCTTTGATACTGTTTTTCTTGAAATATGATGAGGTTGGCAGAATGTGACATGTAGCGGTGAAATGCATAGATATGTCATAGAATACCAATTGCGAAGGCAGCTGACTGGTCATTATTTGACGCTGAGGCACGAAAGCGTG	Bacteria	Bacteroidetes	Saprospirae	Saprospirales	Saprospiraceae			134	0	0	0	0	0	103	63	123	0	0	0	0	0	0
38643cace302917d1eba2c5605f733b8	AGCGTTAATCGGAATTACTGGGCGTAAAGCGCGCGTAGGCGGCTTAGTCAGTCAGATGTGAAATCCCCGAGCTCAACTTGGGAACTGCATTTGATACTGCTAGGCTAGAGTATGTTAGAGGAATGCGGAATTCCGGGTGTAGCGGTGAAATGCGTAGATATCCGGAGGAACATCAGTGGCGAAGGCGGCATTCTGGAATAATACTGACGCTGAGGTGCGAAAGCGTG	Bacteria	Proteobacteria	Gammaproteobacteria					132	0	0	0	0	0	0	0	0	0	0	0	0	0	0
e458434ce33d6cc810d857bc44f477f1	AGCGTTATCCGGAATTACTGGGTTTAAAGGGTGCGCAGGCGGGCTATTAAGTCAGAGGTGAAAGCTATGAGCTTAACTTATAAATTGCCTTTGATACTGATAGTCTTGAATTAGGTTGAGGTTAGCGGAATGTGGAGTGTAGCGGTGAAATGCATAGATATTCCATAGAACACCAATTGCGAAGGCAGCTGGCTAGGCCTTAATTGACGCTGAGGCACGAAAGCGTG	Bacteria	Bacteroidetes	Saprospirae	Saprospirales	Saprospiraceae			131	121	0	815	0	554	13	22	35	0	0	0	0	0	0
ce3464113579c36acf070614050b3f93	AGCGTTATCCGGAATTACTGGGTTTAAAGGGTGCGTAGGCGGCCGCATAAGTCAGAGGTGAAAGATTACAGCTTAACTGTGAAATTGCCTTTGATACTGTGCGACTTGAATTATGTTGAGGTTAGCGGAATGAGTCATGTAGCGGTGAAATGCATAGATATGACTTAGAACACCAATTGCGAAGGCAGCTAACTAGGCATCGATTGACGCTGAGGCACGAAAGCGTG	Bacteria	Bacteroidetes	Saprospirae	Saprospirales	Saprospiraceae			126	73	0	0	0	32	0	0	15	0	0	0	0	0	0
d44ff0d2ec9ef62db96c66bcd0cea3a9	AGCGTTATCCGGAATTACTGGGTTTAAAGGGTGCGTAGGCGGGTCTATAAGTCAGTGGTGAAAGCTTTCAGCTTAACTGAAAAATTGCCATTGATACTGTAGATCTTGAATTATGTTGAGGTTAGCGGAATGTGACATGTAGCGGTGAAATGCATAGATATGTCATAGAACACCAATTGCGAAGGCAGCTAGCTAGGCATATATTGACGCTGAGGCACGAAAGCATG	Bacteria	Bacteroidetes	Saprospirae	Saprospirales	Saprospiraceae			121	26	0	0	0	13	52	26	10	0	0	0	0	0	0
994171eed7f39e6d62e8d4f0d457f576	AGCGTTATCCGGAATTACTGGGTTTAAAGGGTGCGTAGGCGGGTTATTAAGTCAGAGGTGAAAGCTATGAGCTTAACTTATAAATTGCCTTTGATACTGATAGTCTTGAATTAGGTTGAGGTTAGCGGAATGTGGCATGTAGCGGTGAAATGCATAGATATGCCATAGAACACCAATTGCGAAGGCAGCTGGCTAGGCCTTAATTGACGCTGAGGCACGAAAGCGTG	Bacteria	Bacteroidetes	Saprospirae	Saprospirales	Saprospiraceae			120	87	0	0	0	0	0	0	0	0	0	0	0	0	0
339820f67ad904c8719bd22a207d7b3d	AGCGTTATCCGGAATCACTGGGTTTAAAGGGTGCGTAGGCGGAAGAATAAGTCAGAGGTGAAATCTGGTCGCTTAACGATCAAATTGCCTTTGAAACTGTTTTTCTTGAAATATGATGAGGTTGGCAGAATGTGACATGTAGCGGTGAAATGCATAGATATGTCATAGAATACCAATTGCGAAGGCAGCTGACTGGTCATTATTTGACGCTGAGGCACGAAAGCGTG	Bacteria	Bacteroidetes	Saprospirae	Saprospirales	Saprospiraceae			119	100	2	0	0	52	344	576	78	0	0	0	0	0	0
4512a1fea2d5488e14aebec779d9e75c	AGCGTTATCCGGAATTACTGGGTTTAAAGGGTGCGTAGGCTGCCGTGTAAGTTTGGGGTGAAAGGCCAGGGCTTAACCTTGGGACTGCCTTGGATACTGCACGGCTTGAATTAGGATGAGGTTGGCGGAATGCGGCATGTAGCGGTGAAATGCATAGATATGCCGTAGAACACCGATTGTGAAGACAGCTGACTGGACCTATATTGACGCTGAGGCACGAAAGCGTG	Bacteria	Bacteroidetes	Saprospirae	Saprospirales	Saprospiraceae			110	48	0	13	0	354	250	111	416	0	11	2	0	0	0
f1e570e782926f56affb786c5fd515f7	AGCGTTATCCGGAATCATTGGGTTTAAAGGGTCCGTAGGCGGGCAGCTCAGTCAGTGGTGAAAGTCTGTGGCTCAACCATAGAATTGCCATTGATACTGGTTGTCTTGAATTATTGTGAAGTGGTTAGAATAAGTAGTGTAGCGGTGAAATGCATAGATATTACTTAGAATACCAATTGCGAAGGCAGATCACTAACAATATATTGACGCTGATGGACGAAAGCGTG	Bacteria	Bacteroidetes	Flavobacteriia	Flavobacteriales	Flavobacteriaceae	Ulvibacter		102	24	0	59	0	143	127	998	234	0	0	0	0	0	0
03fd18342a3cd45a5d84dd6011a0138c	AGCGTTGTTCGGAATTACTGGGCGTAAAGCGTACGTAGGCGGATCAGAAAGTATGGGGTGAAATCCCAGGGCTCAACCCTGGAACTGCCTCATAAACTCCTGGTCTTGAGTTCGAGAGAGGTGAGTGGAATTCCAAGTGTAGAGGTGAAATTCGTAGATATTTGGAGGAACACCAGTGGCGAAGGCGGCTCACTGGCTCGATACTGACGCTGAGGTACGAAAGTGTG	Bacteria	Proteobacteria	Alphaproteobacteria	Rhodobacterales	Rhodobacteraceae	Phaeobacter		97	0	0	0	0	151	240	84	93	0	0	0	0	0	0
cfcce309ea483d2fdea895b9c3f2eacc	AGCGTTGTTCGGAATCATTGGGCGTAAAGCGTATGTAGGTGGAACAGAAAGTTGGAAGTGAAATCCCGAGGCTCAACCTCGGAATTGCTTTCAAAACTCCTGTTCTAGAGTCCCGGAGGGGTAAGGGGAATTCCGAGTGTAGAGGTGAAATTCGCAGATATTCGGAGGAACACCAGTGGCGTAGGCGCCTTACTGGACGGGAACTGACACTGAGATACGAAAGCGTG	Bacteria	Proteobacteria	Alphaproteobacteria	BD7-3				96	6	0	400	4	488	145	269	153	0	0	0	0	0	0
b8966ce0d8c088df5e0f5809c7e5d445	AGCGTTAATCGGAATTACTGGGCGTAAAGCGCGCGTAGGTGGTTTGTTAAGTTAGATGTGAAAGCCCTGGGCTTAACCTAGGAATTGCATTTAAAACTGGCTTACTAGAGTATGGTAGAGGGAAGTGGAATTCCACATGTAGCGGTGAAATGCGTAGAGATGTGGAGGAACACCAGTGGCGAAGGCGACTTCCTGGACCAATACTGACACTGAGGTGCGAAAGCGTG	Bacteria	Proteobacteria	Gammaproteobacteria	Thiohalorhabdales				93	130	0	50	0	100	282	192	102	0	0	0	0	0	0
43ddfbf39fdf5d3e5de8f509a7a1c0af	AGCGTTATCCGGAATCATTGGGTTTAAAGGGTCCGTAGGTGGATAATTAAGTCAGAGGTGAAATCCTGCAGCTCAACTGTAGAATTGCCTTTGATACTGGTTATCTTGAGTTATTATGAAGTAGTTAGAATATGTAGTGTAGCGGTGAAATGCATAGATATTACATAGAATACCAATTGCGAAGGCAGATTACTAATAATATACTGACACTGATGGACGAAAGCGTG	Bacteria	Bacteroidetes	Flavobacteriia	Flavobacteriales	Flavobacteriaceae	Olleya		93	15	0	31	0	60	51	40	17	0	0	0	0	0	0
a93bd3deb050c7889e288ce5f1662c89	AGCGTTAATCGGAATTACTGGGCGTAAAGCGTGCGTAGGCGGATAGTTAAGCGAGATGTGAAATCCCGGGGCTCAACCTCGGAACTGCATTTCGAACTGGCTATCTAGAGTATTGTAGAGGGTGGTGGAATTTCCAGTGTAGCGGTGAAATGCGTAGAGATTGGAAGGAACATCAGTGGCGAAGGCGGCCACCTGGACACATACTGACGCTGAGGCACGAAAGCGTG	Bacteria	Proteobacteria	Gammaproteobacteria	Alteromonadales	Colwelliaceae	Thalassomonas		91	76	0	23	61	37	63	125	13	0	5	0	0	187	0
74386b1592e57f6d9ad0c4dd223f060e	AGCGTTGTTCGGAATTACTGGGCGTAAAGCGCGTGTAGGCTGACTAGTCAGTCAGGGGTGAAATCCCAGGGCTCAACCCTGGAACTGCCTCTGATACTGCTAGTCTGGAGTCCGGTAGAGGTGAGTGGAATTCCGAGTGTAGAGGTGAAATTCGTAGATATTCGGAGGAACACCAGTGGCGAAGGCGGCTCACTGGACCGGTACTGACGCTGAGACGCGAAAGTGTG	Bacteria	Proteobacteria	Alphaproteobacteria	Rhodobacterales	Rhodobacteraceae			91	28	0	8	0	182	59	68	167	2	0	0	0	0	0
54850093625f8a53a0ac58193f6f6431	AGCGTTAATCGGAATTACTGGGCGTAAAGCGCGCGTAGGCGGTTATTTAAGTCAGATGTGAAAGCCCCGGGCTCAACCTGGGAATGGCCTCTGATACTGGGTAACTAGAGTTTGGAAGAGGGGAGTAGAATTTCAGGTGTAGCGGTGAAATGCATAGAGATCTGAAGGAATACCAGTGGCGAAGGCGACTCCCTGGTCCAGAACTGACGCTGAGGTGCGAAAGCGTG	Bacteria	Proteobacteria	Gammaproteobacteria	Thiotrichales	Thiotrichaceae	Leucothrix		90	40	0	0	0	0	177	137	23	0	0	0	0	0	0
8836ed357ae4e2b5cfbcf89420c0c991	AGCGTTATCCGGAATCACTGGGTTTAAAGGGTGCGTAGGCGGGCTAATAAGTCAGAGGTGAAAGCTCACAGCTTAACTGTGGAATTGCCTTTGATACTGTTAGTCTTGAATTATGTTGAGGTTAGCGGAATGAGTCATGTAGCGGTGAAATGCATAGATATGACTTAGAACACCAATTGCGAAGGCAGCTAGCTAGGCATATATTGACGCTGAGGCACGAAAGCGTG	Bacteria	Bacteroidetes	Saprospirae	Saprospirales	Saprospiraceae			90	192	0	0	0	0	78	0	0	0	0	0	0	0	0
313b9ad8200118114d02dac6760031c5	AGCGTTGTTCGGAATTACTGGGCGTAAAGCGTGCGTAGGCGGACTATTAAGTAAGGGGTGAAATCCCGAGGCTCAACCTCGGAACTGCCTCTTAAACTGGTAGTCTTGAGTTCTGGAGAGGTGAGTGGAATTGCTAGTGTAGAGGTGAAATTCGTAGATATTAGCAGGAACACCAGAGGCGAAGGCGGCTCACTGGACAGATACTGACGCTGAGGCACGAAAGTGTG	Bacteria	Proteobacteria	Alphaproteobacteria	Rhodobacterales	Hyphomonadaceae			84	0	0	0	0	109	0	0	0	0	0	0	0	0	0
c1f7e453a42df8a33c1f2840c34b9b81	AGCGTTATCCGGAATCACTGGGTTTAAAGGGTGCGTAGGCTGTTTAATAAGTCAGAGGTGAAATATGCGGGCTTAACCTGCAAACTGCCTTTGAAACTGTTAAACTTGAAATAGGTTGAGGTTAGCGGAATGTGACATGTAGCGGTGAAATGCATAGATATGTCATAGAACACCAATTGCGAAGGCAGCTGACTAGACCTCATTTGACGCTGAGGCACGAAAGCGTG	Bacteria	Bacteroidetes	Saprospirae	Saprospirales	Saprospiraceae			83	127	0	0	0	33	0	90	13	0	0	0	0	0	0
4302136b27a31d45015fba968bc22212	AGCGTTATCCGGAATTACTGGGTTTAAAGGGTGCGTAGGCGGTCGCATAAGTCAGAGGTGAAAGGTTACAGCTCAACTGTAAAATTGCCTTTGATACTGTGCGACTTGAATTATGTTGAGGTTAGCGGAATGAGTCATGTAGCGGTGAAATGCATAGATATGACTTAGAACACCAATTGCGAAGGCAGCTAACTAGGCATCGATTGACGCTGAGGCACGAAAGCGTG	Bacteria	Bacteroidetes	Saprospirae	Saprospirales	Saprospiraceae			82	0	0	0	0	0	0	0	0	0	0	0	0	0	0
da72898ca9a9c35b2e0d6ef327c12b30	AGCGTTGTTCGGATTTACTGGGCGTAAAGCGCGCGCAGGCGGACTAATAAGTCAGATGTGAAATCCCAGGGCTCAACCCTGGAACTGCGTCTGAAACTATTAGTCTAGAGTCTCATAGGGGGTAGGGGAATTTCACGTGTAGGGGTAAAATCCGTAGAGATGTGAAGGAACACCGGTGGCGAAGGCGCCTACCTGGATGAGTACTGACGCTGAGGCGCGAAAGCGTG	Bacteria	Proteobacteria	Deltaproteobacteria	Bdellovibrionales	Bacteriovoracaceae			79	29	0	211	2	76	0	0	62	0	0	0	0	0	0
cf7c958d55950a4207dbeac97ae75930	AGCGTTGTTCGGAATAACTGGGCGTAAAGCGTGTGTAGGCTGCGCGGAAAGTCAAATGTGAAAGCCAGGGGCTCAACCTCTGAACTGCATTCGATACTCCCGTGCTAGAGTAATGGAGAGGTAAGTGGAATTCTCGGTGTAGCAGTGAAATGCGTAGATATCGAGAGGAACATCAATGGCGAAGGCAACTTACTGGACATTTACTGACGCTCAGACACGAAGGCTAG	Bacteria	Verrucomicrobia	Verrucomicrobiae	Verrucomicrobiales	Verrucomicrobiaceae			78	40	0	0	0	436	671	545	249	0	0	0	0	0	0
6add9d51258b9d489da5336efad9a9e8	AGCGTTAATCGGAATTACTGGGCGTAAAGCGCGCGTAGGCGGCTTGGTCAGTCAGATGTGAAATCCCCGAGCTCAACTTGGGAACTGCATTTGATACTGCCAAGCTAGAGTATGTTAGAGGAAAGCGGAATTCCGGGTGTAGCGGTGAAATGCGTAGATATCCGGAGGAACATCAGTGGCGAAGGCGGCTTTCTGGAACAATACTGACGCTGAGGTGCGAAAGCGTG	Bacteria	Proteobacteria	Gammaproteobacteria	Chromatiales	Granulosicoccaceae	Granulosicoccus		78	38	0	24	0	329	658	181	144	0	0	0	0	0	0
5ea75f71017871cc8c8b733304e6d59d	AGCGTTGTTCGGAATTACTGGGCGTAAAGCGCGTGTAGGCTGATTAGTCAGTCAGGGGTGAAATCCCAGGGCTCAACCCTGGAACTGCCTCTGATACTGCTAGTCTTGAGACCGGTAGAGGTGAGTGGAATTCCGAGTGTAGAGGTGAAATTCGTAGATATTCGGAGGAACACCAGTGGCGAAGGCGGCTCACTGGACCGGTACTGACGCTGAGACGCGAAAGTGTG	Bacteria	Proteobacteria	Alphaproteobacteria	Rhodobacterales	Rhodobacteraceae			77	0	0	0	0	0	0	0	0	0	0	0	0	0	0
d73138ec901c423c13db9ff4901e6c8a	AGCGTTGTTCGGAATTACTGGGCGTAAAGCGCACGTAGGCGGACTAATAAGTTAGAGGTGAAATCCCAGGGCTCAACCCTGGAACTGCCTTTAATACTGTTAGTCTTGAGTTCGAGAGAGGTAAGTGGAATTCCAAGTGTAGAGGTGAAATTCGTAGATATTTGGAGGAACACCAGTGGCGAAGGCGGCTTACTGGCTCGATACTGACGCTGAGGTGCGAAAGCGTG	Bacteria	Proteobacteria	Alphaproteobacteria	Rhodobacterales	Rhodobacteraceae	Octadecabacter	antarcticus	73	0	0	19	0	78	36	34	192	0	69	0	0	24	0
8d44cb7e8806417a9ae834d03be2f64e	AGCGTTGTTCGGAATTACTGGGCGTAAAGCGTACGTAGGCGGATTATTAAGTTAGAGGTGAAATCCCAGGGCTCAACCCTGGAACTGCCTTTAATACTGGTAGTCTTGAGTTCGAGAGAGGTGAGTGGAATTCCAAGTGTAGAGGTGAAATTCGTAGATATTTGGAGGAACACCAGTGGCGAAGGCGGCTCACTGGCTCGATACTGACGCTGAGGTACGAAAGTGTG	Bacteria	Proteobacteria	Alphaproteobacteria	Rhodobacterales	Rhodobacteraceae	Octadecabacter		71	0	0	0	0	161	121	73	586	0	0	0	0	0	0
483418831639ad85e1311f9bc517e115	AGCGTTATCCGGAATCATTGGGTTTAAAGGGTCCGCAGGCGGTCAATTAAGTCAGAGGTGAAATCCCATCGCTTAACGATGGAACTGCCTTTGATACTGGTTGACTTGAGTCATATGGAAGTAGATAGAATAAGTAGTGTAGCGGTGAAATGCATAGATATTACTTAGAATACCGATTGCGAAGGCAGTCTACTACGTATGTACTGACGCTGAGGGACGAAAGCGTG	Bacteria	Bacteroidetes	Flavobacteriia	Flavobacteriales	Flavobacteriaceae	Tenacibaculum		67	0	0	0	0	0	0	0	0	0	0	0	0	0	0
4a106f4d2abc82bb1ef9e4e2ea01cd20	AGCGTTGTTCGGAATTACTGGGCGTAAAGCGTACGTAGGCGGATCAGAAAGTATGGGGTGAAATCCCGAGGCTCAACCTCGGAACTGCCTCATAAACTCCTGGTCTTGAGTTCGAGAGAGGTGAGTGGAATTCCAAGTGTAGAGGTGAAATTCGTAGATATTTGGAGGAACACCAGTGGCGAAGGCGGCTCACTGGCTCGATACTGACGCTGAGGTACGAAAGTGTG	Bacteria	Proteobacteria	Alphaproteobacteria	Rhodobacterales	Rhodobacteraceae			64	0	0	0	0	124	219	58	69	0	0	0	0	0	0
9c8c6da3ca27df144d94d05f59443eda	AGCGTTGTCCGGATTTATTGGGCGTAAAGGGCTCGTAGGCGGTTACGTAAGTCGGATGTGAAAACTCGAGGCTCAACTTCGAGACGCCATCCGATACTGCGTTGACTTGAGTCCGGTAGAGGAGTGTGGAATTCCTAGTGTAGCGGTGAAATGCGCAGATATTAGGAGGAACACCTATTGCGAAGGCAGCACTCTGGGCCGGTACTGACGCTGAGGAGCGAAAGCATG	Bacteria	Actinobacteria	Acidimicrobiia	Acidimicrobiales	JdFBGBact			64	50	0	0	0	66	135	34	27	0	0	0	0	0	0
fc2996b27803b2bfab913360740c0047	AGCGTTATCCGGAATTACTGGGTTTAAAGGGTGCGTAGGCGGCATTATAAGTCAGTGGTGAAAAGTCTGGGCTCAACCGAGGCCTTGCCATTGAAACTGTAAAGCTTGAAATAAGTTGAGGTAGGCGGAATGTGACATGTAGCGGTGAAATGCATAGATATGTCATAGAACACCAATTGCGAAGGCAGCTTACTAGACTTCATTTGACGCTGAGGCACGAAAGCGTG	Bacteria	Bacteroidetes	Saprospirae	Saprospirales	Saprospiraceae			63	37	0	0	0	0	0	0	0	0	0	0	0	0	0
97d481402c644c418dc96b312aebb513	AGCGTTATCCGGAATCACTGGGTTTAAAGGGTGCGTAGGCTGTCCGATCAGTCAGAAGTGAAAGCTCATCGCTTAACGATGGAACTGCTTTTGATACTGTCGGACTTGAATTAGGTTGAGGTTAGCGGAATGTGTCATGTAGCGGTGAAATGCATAGATATGACATAGAACACCAATTGCGAAGGCAGCTGGCTAGACCTATATTGACGCTGAGGCACGAAAGCGTG	Bacteria	Bacteroidetes	Saprospirae	Saprospirales	Saprospiraceae			62	0	0	4	0	28	51	6	25	0	0	0	0	0	0
613616ace5ab935bbbd6692889a0ccc3	AGCGTTATCCGGAATCACTGGGTTTAAAGGGTGCGTAGGCTGTCTTATAAGTCAGAAGTGAAAGATGCGGGCTTAACCTGCAAACTGCTTTTGAAACTGTAAGACTTGAAATAGGTTGAGGTTAGCGGAATGTGACATGTAGCGGTGAAATGCATAGATATGTCATAGAACACCAATTGCGAAGGCAGCTGACTAGACCTCATTTGACGCTGAGGCACGAAAGCGTG	Bacteria	Bacteroidetes	Saprospirae	Saprospirales	Saprospiraceae			60	0	0	0	0	56	0	82	0	0	0	0	0	0	0
729ccd7a9d2db2d24e2e45eb7cadede6	AGCGTTATCCGGAATCATTGGGTTTAAAGGGTCCGTAGGCGGGCTAATAAGTCAGTGGTGAAATGCAGGGGCTTAACTCCGGCACTGCCATTGATACTGTTAGTCTTGAATTATTGTGAAGTGGTTAGAATATGTAGTGTAGCGGTGAAATGCTTAGATATTACATAGAATACCAATTGCGAAGGCAGATCACTAACAATATATTGACGCTGATGGACGAAAGCGTG	Bacteria	Bacteroidetes	Flavobacteriia	Flavobacteriales	Flavobacteriaceae			59	0	0	0	0	0	0	0	42	0	0	0	0	0	0
e1d85880bd62f18767b544e91ca44aed	AGCGTTAATCGGAATTACTGGGCGTAAAGCGCGCGTAGGTGGTTTGATAAGTTAGATGTGAAAGCCCTGGGCTTAACCTAGGAATTGCATTTAAAACTGTCTCACTAGAGTATAGTAGAGGGAAGTGGAATTCCACATGTAGCGGTGAAATGCGTAGAGATGTGGAGGAACACCAGTGGCGAAGGCGACTTCCTGGACTAATACTGACACTGAGGTGCGAAAGCGTG	Bacteria	Proteobacteria	Gammaproteobacteria	Thiohalorhabdales				58	251	0	0	0	32	78	73	0	0	0	0	7	23	0
9cd7ec101982a2909c8c85278563bd7e	AGCGTTAATCGGAATTACTGGGCGTAAAGCGCGCGTAGGTGGTTTGGTAAGTTAGATGTGAAAGCCCTGGGCTTAACCTGGGAACTGCATTTAAAACTGCCTCACTAGAGTATGGTAGAGGGAAGTGGAATTCCACATGTAGCGGTGAAATGCGTAGAGATGTGGAGGAACACCAGTGGCGAAGGCGACTTCCTGGACCAATACTGACACTGAGGTGCGAAAGCGTG	Bacteria	Proteobacteria	Gammaproteobacteria	Thiohalorhabdales				58	0	0	0	0	66	63	38	0	0	0	0	0	0	0
d74862cb1894ce47ee27a094bcc76de8	AGCGTTATTCGGAATCACTGGGCGTAAAGGGAGCGTAGGCGGCGTGGAAAGTCAGATGTGAAAGCCCAAGGCTCAACCTTGGAACTGCATCCGATACTCCCACGCTAGAGGACTGGAGAGGTGTTTGGAATTTTCGGTGTAGCAGTGAAATGCGTAGAGATCGAAAGGAAGACCAATGGCGAAGGCAGAACACTGGACAGTACCTGACGCTGAGGCTCGAAGGCTAG	Bacteria	Verrucomicrobia	Verrucomicrobiae	Verrucomicrobiales	Verrucomicrobiaceae	Rubritalea		55	1512	143	4431	77	878	1350	1385	231	184	25	27	210	33	18
d421dbba4204b0158ddda40dc107bb63	AGCGTTGTTCGGAATTACTGGGCGTAAAGCGTGCGTAGGCGGAATGGAAAGTTAGATGTGAAATCCCAGGGCTCAACCCTGGAACTGCATTTAAAACTCCCATTCTAGAGTTCTGGAGAGGTAAGTGGAATTCCTAGTGTAGAGGTGAAATTCGTAGATATTAGGAGGAACACCAGAGGCGAAGGCGGCTTACTGGACAGATACTGACGCTGAGGCACGAAAGTGTG	Bacteria	Proteobacteria	Alphaproteobacteria	Rhodobacterales	Hyphomonadaceae			52	68	0	14	0	97	136	62	27	0	0	0	0	0	0
d91a08866a436edfb821a9780908b7ce	AGCGTTGTTCGGAATAACTGGGCGTAAAGCGTGTGTAGGCTGCGCGGAAAGTCAAATGTGAAAGCTAGGGGCTCAACCTCTAAACTGCATTCGATACTCCCGTGCTAGAGTAATGGAGAGGTAAGTGGAATTCTCGGTGTAGCAGTGAAATGCGTAGATATCGAGAGGAACATCAATGGCGAAGGCAACTTACTGGACATTTACTGACGCTCAGACACGAAGGCTAG	Bacteria	Verrucomicrobia	Verrucomicrobiae	Verrucomicrobiales	Verrucomicrobiaceae			51	0	0	0	0	77	0	78	0	0	0	0	0	0	0
f04f9c485c0b3ba1c1947be10ef65c7d	AGCGTTATCCGGAATCATTGGGTTTAAAGGGTCCGCAGGCGGTCGATTAAGTTAGAGGTGAAATCCCGTCGCTCAACGACGGAACTGCCTTTAATACTGGTCGACTTGAGTTATACGGAAGTAGATAGAATAAGTAGTGTAGCGGTGAAATGCATAGATATTACTTAGAATACCGATTGCGAAGGCAGTCTACTACGTATATACTGACGCTCATGGACGAAAGCGTG	Bacteria	Bacteroidetes	Flavobacteriia	Flavobacteriales	Flavobacteriaceae	Tenacibaculum		49	0	0	0	0	0	23	0	0	0	0	0	0	0	0
768161394b0b30cbc7c5d8760aed4e6f	AGCGTTATCCGGAATCATTGGGTTTAAAGGGTCCGTAGGCGGGCATATAAGTCAGTGGTGAAAGTCTGTGGCTCAACCATAGAATTGCCATTGATACTGTATGTCTTGAATTATTGTGAAGTGGTTAGAATATGTAGTGTAGCGGTGAAATGCTTAGAGATTACATAGAATACCGATTGCGAAGGCAGATCACTAACAATATATTGACGCTGATGGACGAAAGCGTA	Bacteria	Bacteroidetes	Flavobacteriia	Flavobacteriales	Flavobacteriaceae			45	0	0	0	0	38	0	0	0	0	0	0	0	0	0
cb70d8d156648244a8ea86bd86afffaa	AGCGTTATCCGGAATTACTGGGTTTAAAGGGTGCGTAGGCGGTCGTATAAGTCAGAGGTGAAAGGTTACAGCTCAACTGTAAAATTGCCTTTGATACTGTGCGACTTGAATTATGTTGAGGTTAGCGGAATGAGTCATGTAGCGGTGAAATGCATAGATATGACTTAGAACACCAATTGCGAAGGCAGCTAACTGGGCATATATTGACGCTGAGGCACGAAAGCGTG	Bacteria	Bacteroidetes	Saprospirae	Saprospirales	Saprospiraceae			45	0	0	0	0	0	0	0	0	0	0	0	0	0	0
8a1010693b4e29661c27d878ea784474	AGCGTTATTCGGAATCACTGGGCGTAAAGGGAGCGTAGGCGGCGCGGTAAGTCAGATGTGAAATCTGGAGGCTCAACCTCCAAACTGCATTCGATACTGCCGTGCTAGAGTAATGGAGAGGTAACTGGAATTCTCGGTGTAGCAGTGAAATGCGTAGATATCGAGAGGAAGACCAATGGCGAAAGCAGGTTACTGGACATTTACTGACGCTGAGGCTCGAAGGCTAG	Bacteria	Verrucomicrobia	Verrucomicrobiae	Verrucomicrobiales	Verrucomicrobiaceae	Rubritalea		43	27	0	16	0	227	665	354	430	0	0	0	0	0	0
74a460ef1bf017e1eca5e6e398385e98	AGCGTTGTTCGGAATTACTGGGCGTAAAGCGCACGTAGGCGGATCAGAAAGTATAGGGTGAAATCCCAGGGCTCAACCCTGGAACTGCCTTATAAACTCCTGGTCTTGAGTTCGAGAGAGGTGAGTGGAATTCCAAGTGTAGAGGTGAAATTCGTAGATATTTGGAGGAACACCAGTGGCGAAGGCGGCTCACTGGCTCGATACTGACGCTGAGGTGCGAAAGTGTG	Bacteria	Proteobacteria	Alphaproteobacteria	Rhodobacterales	Rhodobacteraceae	Phaeobacter		43	0	0	0	0	0	0	0	0	0	0	0	0	0	0
bb602dacccaa591aacb3b85752442a60	AGCGTTGTTCGGAATTACTGGGCGTAAAGCGTGCGTAGGCGGACTAGAAAGTTAGATGTGAAATCCCAGGGCTCAACCCTGGAACTGCATTTAAAACTCCTAGTCTAGAGTTCTGGAGAGGTAAGGGGAATTCCTAGTGTAGAGGTGAAATTCGTAGATATTAGGAGGAACACCAGAGGCGAAGGCGCCTTACTGGACAGATACTGACGCTGAGGCACGAAAGTGTG	Bacteria	Proteobacteria	Alphaproteobacteria	Rhodobacterales	Hyphomonadaceae			43	0	0	0	0	0	0	0	0	0	0	0	0	0	0
5c0bf092f36c746c46b847d825df959a	AGCGTTATCCGGAATCACTGGGTTTAAAGGGTGCGTAGGTGGTTTAATAAGTCAGAAGTGAAAGCTGGTCGCTTAACGATCAAATTGCTTTTGATACTGTTAGACTTGAATCAGGTTGAGGTTAGCGGAATGTGACATGTAGCGGTGAAATGCATAGATATGTCATAGAACACCAATTGCGAAGGCAGCTGGCTAGACCTGTATTGACACTGAGGCACGAAAGCGTG	Bacteria	Bacteroidetes	Saprospirae	Saprospirales	Saprospiraceae			43	416	0	0	0	0	0	184	0	0	0	0	0	0	0
795bee60764c3cc389e4c6141105de71	AGCGTTGTTCGGAATTACTGGGCGTAAAGCGCACGTAGGCGGATCAATAAGTTAGAGGTGAAATCCCAGGGCTCAACCCTGGAACTGCCTTTAATACTGTTGGTCTAGAGTTCGAGAGAGGTAAGTGGAATTCCGAGTGTAGAGGTGAAATTCGTAGATATTCGGAGGAACACCAGTGGCGAAGGCGGCTTACTGGCTCGATACTGACGCTGAGGTGCGAAAGTGTG	Bacteria	Proteobacteria	Alphaproteobacteria	Rhodobacterales	Rhodobacteraceae	Octadecabacter		42	10	0	18	10	77	119	99	428	0	184	0	0	0	10
2cec4d58a0d38bb0e146430124d56684	AGCGTTAATCGGAATTACTGGGCGTAAAGCGCGCGTAGGCGGTTATTTAAGTCAGATGTGAAATCCCCGGGCTCAACCTGGGAATGGCCTCTGATACTGGGTAACTAGAGTTTGGAAGAGGAGAGTAGAATTTCAGGTGTAGCGGTGAAATGCATAGAGATCTGAAGGAATACCAGTGGCGAAGGCGGCTCTCTGGTCCAAAACTGACGCTGAGGTGCGAAAGCGTG	Bacteria	Proteobacteria	Gammaproteobacteria	Thiotrichales	Thiotrichaceae	Leucothrix		42	0	0	0	0	0	62	0	64	0	0	0	0	0	0
b44487bf3cc04787650e767620052323	AGCGTTATCCGGAATCACTGGGTTTAAAGGGTGCGTAGGCGGAATAATAAGTCAGATGTGAAAGGTTTCAGCTTAACTGGAAAATTGCATTTGATACTGTTATTCTTGAATTAGGTTGAGGTTAGCGGAATGAGTCATGTAGCGGTGAAATGCTTAGATATGACTTAGAACACCAATTGCGAAGGCAGCTGGCTAGGCTTTAATTGACGCTGAGGCACGAAAGCGTG	Bacteria	Bacteroidetes	Saprospirae	Saprospirales	Saprospiraceae			40	0	0	0	0	48	50	0	24	0	0	0	0	0	0
5f7babf71f68f3c03ff4d7c285a71b7f	AGCGTTATCCGGAATCACTGGGTTTAAAGGGTGCGTAGGCGGTTTAATAAGTCAGAAGTGAAAAGTCCGAGCTTAACTGGGGCCTTGCTTTTGATACTGTTAGACTTGAAATAGGCTGAGGTTAGCGGAATGTGACATGTAGCGGTGAAATGCATAGATATGTCATAGAACACCAATTGCGAAGGCAGCTGGCTAGACCTTATTTGACGCTGAGGCACGAAAGCGTG	Bacteria	Bacteroidetes	Saprospirae	Saprospirales	Saprospiraceae			39	41	0	0	0	0	0	0	0	0	0	0	0	0	0
ec2c1dfa626e7105f0f2a6b7fcd9b9f4	AGCGTTATCCGGAATCATTGGGTTTAAAGGGTCCGTAGGCGGATTTATAAGTCAGTGGTGAAAGTCTGTGGCTCAACCATAGAATTGCCATTGATACTGTAAGTCTTGAATAATAATGAAGTGGTTAGAATAAGTAGTGTAGCGGTGAAATGCATAGATATTACTTAGAATACCGATTGCGAAGGCAGATCACTAATTATTTATTGACGCTGAGGGACGAAAGCGTG	Bacteria	Bacteroidetes	Flavobacteriia	Flavobacteriales	Flavobacteriaceae			38	0	0	6	0	0	0	0	0	0	0	0	0	0	0
4635f03e07636ccc98a519b20bc7208b	AGCGTTATCCGGAATTACTGGGTTTAAAGGGTGCGTAGGCGGTTTGGTAAGTCAGAAGTGAAAAGTCAGAGCTTAACTTTGGCCTTGCTTTTGATACTGCCAGACTTGAATTAGGCTGAGGTTAGCGGAATGTGACATGTAGCGGTGAAATGCATAGATATGTCATAGAACACCAATTGCGAAGGCAGCTAGCTAGACCTTAATTGACGCTGAGGCACGAAAGCGTG	Bacteria	Bacteroidetes	Saprospirae	Saprospirales	Saprospiraceae			38	0	0	0	0	0	0	163	45	0	0	0	0	0	0
b1160ae7d966bdda93e24cf4c3794668	AGCGTTAATCGGAATTACTGGGCGTAAAGCGCGCGTAGGCGGCTTGGTCAGTCAGATGTGAAATCCCAGGGCTCAACCTTGGAACTGCATTTGATACTGCCAGGCTAGAGTATGTTAGAGGAAAGCGGAATTCAGGGTGTAGCGGTGAAATGCGTAGATATCCTGAGGAACATCAGTGGCGAAGGCGGCTTTCTGGAACAATACTGACGCTGAGGTGCGAAAGCGTG	Bacteria	Proteobacteria	Gammaproteobacteria					37	0	0	0	0	0	69	0	0	0	0	0	0	0	0
0440a8621f713ea004c191a0d0ba0252	AGCGTTGTTCGGAATTACTGGGCGTAAAGCGCGTGTAGGCTGATTAGTCAGTCAGGGGTGAAATCCCAGAGCTCAACTCTGGAACTGCCTTTGATACTGCTAGTCTTGAGACCGGTAGAGGTGAGTGGAATTCCGAGTGTAGAGGTGAAATTCGTAGATATTCGGAGGAACACCAGTGGCGAAGGCGGCTCACTGGACCGGTACTGACGCTGAGACGCGAAAGTGTG	Bacteria	Proteobacteria	Alphaproteobacteria					34	0	0	0	0	119	65	66	69	0	0	0	0	0	0
23ad192123a8958a79babeec1111ba28	AGCGTTATCCGGAATCACTGGGTTTAAAGGGTGAGTAGGCGGGTAAATCAGTCAGATGTGAAAGCTTCCAGCTTAACTGGAAAACTGCATTTGATACTGTTTATCTTGAATCAATTTGAAGTTAGCGGAATGAGTCATGTAGCGGTGAAATGCATAGATATGACTTAGAACACCAATTGCGAAGGCAGCTAGCTGGGATTGTATTGACGCTGAGTCACGAAAGCGTG	Bacteria	Bacteroidetes	Saprospirae	Saprospirales	Saprospiraceae			34	35	0	0	0	0	0	0	0	0	0	0	0	0	0
36664e3f91ce7da103d5db5cdc000e0d	AGCGTTGTCCGGATTTATTGGGTTTAAAGGGTACGTAGGCGGGACTTTAAGTCAGTGGTGAAAGCCTCCAGCTCAACTGGAGAATTGCCATTGAAACTGAAGTTCTTGAATATGGATGAGGTGGTTGGAATATAACATGTAGCGGTGAAATGCATAGATATGTTATAGAACACCAATTGCGAAGGCAGATCACTAAACCATTATTGACGCTGAGGTACGAAAGCGTG	Bacteria	Bacteroidetes	Sphingobacteriia	Sphingobacteriales	NS11-12			34	0	0	0	0	0	0	0	0	0	0	0	0	0	0
39ac7ac69b01803cdbdf88397e1f2d49	AGCGTTAATCGGAATTACTGGGCGTAAAGCGCGCGTAGGTGGTTGTATAAGCTAGATGTGAAAGCCCCGGGCTTAACCTGGGAACTGCATTTAGAACTGTGCAGCTAGAGTACAGCAGAGGATAGTGGAATTTCAGGTGTAGCGGTGAAATGCGTAGAGATCTGAAGGAACATCAGTGGCGAAGGCGACTGTCTGGGCTGATACTGACACTGAGGTGCGAAAGCGTG	Bacteria	Proteobacteria	Gammaproteobacteria	Alteromonadales	Alteromonadaceae			33	0	0	12	0	56	76	54	345	0	86	0	2	0	0
d665355fec508db9df57eebf6114582a	AGCGTTAATCGGAATTACTGGGCGTAAAGCGCACGCAGGTGGTCAATTAAGCTAGAAGTGAAAGCCCCGCGCTCAACGTGGGAAGGCCTTTTAGAACTGGTTGACTAGAGTCTTGGAGAGGAGAGTGGAATTTCAGGTGTAGCGGTGAAATGCGTAGATATCTGAAGGAACATCAGTGGCGAAGGCGACTCTCTGGCCAAAGACTGACACTCATGTGCGAAAGTGTG	Bacteria	Proteobacteria	Gammaproteobacteria	Alteromonadales	Alteromonadaceae	Glaciecola	punicea	31	0	0	0	0	0	0	55	0	0	0	0	0	0	0
79315e20b9464136fcb21a5293af556b	AGCGTTAATCGGAATTACTGGGCGTAAAGCGTACGCAGGCGGTTTGTTAAGCGAGATGTGAAAGCCCCGGGCTCAACCTGGGAACTGCATTTCGAACTGGCAAACTAGAGTGTGATAGAGGGTGGTAGAATTTCAGGTGTAGCGGTGAAATGCGTAGAGATCTGAAGGAATACCGATGGCGAAGGCAGCCACCTGGGTCAACACTGACGCTCATGTACGAAAGCGTG	Bacteria	Proteobacteria	Gammaproteobacteria	Vibrionales	Pseudoalteromonadaceae	Pseudoalteromonas		30	21	0	0	0	0	0	0	0	0	0	0	0	0	0
a31429b96b293a4913a637c34454814e	AGCGTTATCCGGAATCACTGGGTTTAAAGGGTGCGTAGGCGGTGTCATAAGTCAGAAGTGAAATCCCACGGCTCAACCGTGGAACTGCTTTTGATACTGTGGCACTTGAATTAGGCTGAGGTTAGCGGAATGTGACATGTAGCGGTGAAATGCATAGATATGTCATAGAACACCAATTGCGAAGGCAGCTGACTAGACCTATATTGACGCTGAGGCACGAAAGCGTG	Bacteria	Bacteroidetes	Saprospirae	Saprospirales	Saprospiraceae			29	23	0	0	0	0	0	0	0	0	0	0	0	0	0
70c73119287c0fe583d524eb866a1e06	AGCGTTGTTCGGAATTACTGGGCGTAAAGCGCACGTAGGCGGACTTTTAAGTTAGAGGTGAAATCCCAGGGCTCAACCCTGGAACTGCCTTTAATACTGGAAGTCTTGAGTTCGAGAGAGGTGAGTGGAATTCCGAGTGTAGAGGTGAAATTCGTAGATATTCGGAGGAACACCAGTGGCGAAGGCGGCTCACTGGCTCGATACTGACGCTGAGGTGCGAAAGCATG	Bacteria	Proteobacteria	Alphaproteobacteria	Rhodobacterales	Rhodobacteraceae	Octadecabacter	antarcticus	28	0	0	0	0	0	44	22	0	0	0	0	0	0	0
73ac26eabd76d3fcfdc1cd3d6cc50a1a	AGCGTTGTTCGGAATTACTGGGCGTAAAGAGAACGTAGGCGGTCTATCAAGTCAGGGGTGAAATCCCGGGGCTCAACCCCGGAACTGCCCTTGAAACTGATAAACTAGAATCCTGGAGAGGTTAGTGGAATTCCGAGTGTAGAGGTGAAATTCGTAGATATTCGGAAGAACACCAGTGGCGAAGGCGACTGACTGGACAGGTATTGACGCTGAGGTTCGAAAGCGTG	Bacteria	Proteobacteria	Alphaproteobacteria	Sphingomonadales	Erythrobacteraceae			26	5	0	12	0	808	388	216	2496	4	56	0	0	0	0
8eccaae05026c57c78e1990aa0667925	AGCGTTATCCGGAATCACTGGGTTTAAAGGGTGCGTAGGCGGCCTGACAAGTCAGAGGTGAAATACACGAGCTTAACTGGTGAATTGCCTTTGAAACTGTCAAGCTAGAATTATGTTGAGGTTAGCGGAATGAGTCATGTAGCGGTGAAATGCATAGATATGACTTAGAACACCAATTGCGTAGGCAGCTAGCTAGGCATATATTGACGCTGAGGCACGAAAGCGTG	Bacteria	Bacteroidetes	Saprospirae	Saprospirales	Saprospiraceae			26	0	0	0	0	108	168	0	0	0	0	0	0	0	0
3925fd81fa12cbc10e6829ab384116d0	AGCGTTATCCGGAATCACTGGGTTTAAAGGGTGCGTAGGCGGCATTATAAGTCAGAGGTGAAAGCCTACCGCTTAACGGTAGAACTGCCTTTGATACTGTAGTGCTTGAATTAGGCTGAGGTTAGCGGAATGTGACATGTAGCGGTGAAATGCATAGATATGTCATAGAACACCAATTGCGAAGGCAGCTAGCTAGACCTATATTGACGCTGAGGCACGAAAGCGTG	Bacteria	Bacteroidetes	Saprospirae	Saprospirales	Saprospiraceae			26	0	0	0	0	29	31	0	0	0	0	0	0	0	0
4ad985d5174896820acb5ae68885e5dc	AGCGTTAATCGGAATTACTGGGCGTAAAGCGCGCGTAGGCGGTTATTTAAGCTAGATGTGAAAGCCCAGGGCTCAACCTTGGAATTGCATTTAGAACTGGGTAGCTAGAGTACAAGAGAGGGTGGTGGAATTTCCAGTGTAGCGGTGAAATGCGTAGAGATTGGAAGGAACATCAGTGGCGAAGGCGGCCACCTGGATTGATACTGACGCTGAGGTGCGAAAGCGTG	Bacteria	Proteobacteria	Gammaproteobacteria	Alteromonadales	Alteromonadaceae	CandidatusEndobugula		26	18	5	0	0	0	21	16	0	0	0	0	0	0	0
a7bda44cf4026517d7a34cbeeae76a3d	AGCGTTATCCGGAATCATTGGGTTTAAAGGGTCCGTAGGCGGGCTTGTAAGTCAGTGGTGAAAGTCTGTGGCTTAACCATAGAATTGCCATTGATACTGCAGGTCTTGAATTATTGTGAAGTGGTTAGAATATGTAGTGTAGCGGTGAAATGCTTAGAGATTACATAGAATACCGATTGCGAAGGCAGATCACTAACAATATATTGACGCTGATGGACGAAAGCGTA	Bacteria	Bacteroidetes	Flavobacteriia	Flavobacteriales	Flavobacteriaceae			25	0	0	0	0	0	47	0	0	0	0	0	0	0	0
351986d7e4b93a7570788fd00e591861	AGCGTTGTTCGGAATTACTGGGCGTAAAGCGTACGTAGGCGGATTAGTAAGTAAGATGTGAAATCCCGGGGCTCAACCCCGGAACTGCATTTTAAACTGCTAGTCTAGAGTTATGGAGAGGTAAGTGGAATTCCTAGTGTAGAGGTGAAATTCGTAGATATTAGGAGGAACACCAGAGGCGAAGGCGACTTACTGGACATATACTGACGCTGAGGTACGAAAGTGTG	Bacteria	Proteobacteria	Alphaproteobacteria	Rhodobacterales	Hyphomonadaceae			22	0	0	0	0	0	47	0	0	0	0	0	0	0	0
85f295a24b6c1b6d2d06156b1fb3ed42	AGCGTTGTTCGGAATCATTGGGCGTAAAGCGTATGTAGGCGGAACAGAAAGTCAGAAGTGAAATCCCGAGGCTCAACCTCGGAACTGCTTTTGAAACTCCTGTTCTAGTATCCCGGAGGGGTTGACGGAATTCCGAGTGTAGAGGTGAAATTCGCAGATATTCGGAGGAACACCAGTGGCGTAGGCGGTCAACTGGACGGGTATAGACGCTGAGATACGAAAGCGTG	Bacteria	Proteobacteria	Alphaproteobacteria	BD7-3				22	7	0	0	0	99	0	40	0	0	0	0	0	0	0
517e3bd33ee01c56530f05bbde039e29	AGCGTTATCCGGAATCATTGGGTTTAAAGGGTCCGCAGGCGGTCAATTAAGTCAGAGGTGAAATCCCATAGCTCAACTATGGAACTGCCTTTGATACTGGTTGACTTGAGTCATATGGAAGTAGATAGAATGTGTAGTGTAGCGGTGAAATGCATAGATATTACACAGAATACCGATTGCGAAGGCAGTCTACTACGTATGTACTGACGCTGAGGGACGAAAGCGTG	Bacteria	Bacteroidetes	Flavobacteriia	Flavobacteriales	Flavobacteriaceae	Polaribacter		21	0	0	0	0	0	174	100	125	24	0	0	0	0	0
045cf381c6adeb5df5a5455cc99a076d	AGCGTTGTCCGGATTTATTGGGCGTAAAGGGCTCGTAGGCTGTTCAGTAAGTCAGGTGTGAAAACCCAAGGCTCAACCTTGGGACGCCACTTGATACTGCTGTGACTAGAGTTCGGTAGAGGAGATTGGAATTCCTGGTGTAGCGGTGAAATGCGCAGATATCAGGAGGAACACCAACGGCGAAGGCAGATCTCTGGGCCGATACTGACGCTGAGGAGCGAAAGCATG	Bacteria	Actinobacteria	Acidimicrobiia	Acidimicrobiales	ZA3409c			20	10	0	0	0	76	146	54	200	0	0	0	0	0	0
7b6669d1bffad0754a89580b7711ae70	AGCGTTATCCGGAATCACTGGGTTTAAAGGGTGCGTAGGTGGACTAGTAAGTCAGAGGTGAAATCCCGTCGCTTAACGACGGAACTGCCTTTGATACTGCTTGTCTTGAATCAGGTTGAGGTATGCGGAATGTGGCATGTAGCGGTGAAATGCGTAGATATGCCATAGAACACCGATTGCGAAGGCAGCATACTGGCCCTGTATTGACACTGAGGCACGAAAGCGTG	Bacteria	Bacteroidetes	Saprospirae	Saprospirales	Saprospiraceae	Lewinella		20	5	0	0	0	18	88	54	89	0	0	0	0	0	0
97d9b9512f18d8219dc7e293d1c03297	AGCGTTGTTCGGAATCATTGGGCGTAAAGCGTATGTAGGTGGAGTAGAAAGTCAGAAGTGAAATCCCAGGGCTCAACCCTGGAATTGCTTTTGAAACTTCTATTCTAGAGTCCCGGAGGGGTAAGGGGAATTCCGAGTGTAGAGGTGAAATTCGCAGATATTCGGAGGAACACCAGTGGCGTAGGCGCCTTACTGGACGGGAACTGACACTGAGATACGAAAGCGTG	Bacteria	Proteobacteria	Alphaproteobacteria	BD7-3				20	0	0	111	0	136	25	0	21	0	38	0	0	0	0
a369ee85c22b43547a220fe1fecc9c64	AGCGTTATCCGGAATCACTGGGTTTAAAGGGTGCGTAGGCTGTTTTGTAAGTCAGAAGTGAAAGATGCGGGCTTAACCTGCAAACTGCTTTTGAAACTGTAAGACTTGAAATAGGTTGAGGTTAGCGGAATGTGACATGTAGCGGTGAAATGCATAGATATGTCATAGAACACCAATTGCGAAGGCAGCTGACTAGACCTTATTTGACGCTGAGGCACGAAAGCGTG	Bacteria	Bacteroidetes	Saprospirae	Saprospirales	Saprospiraceae			20	0	0	0	0	0	23	0	0	0	0	0	0	0	0
aad1cf6d34a57205a9c9cd43f09c7690	AGCGTTAATCGGAATTACTGGGCGTAAAGCGCGCGTAGGCGGCTTGATAAGTCAGATGTGAAATCCCAGGGCTCAACCTTGGAACTGCATTTGATACTGTCAAGCTAGAGTATGTTAGAGGAATGCGGAATTCCGGGTGTAGCGGTGAAATGCGTAGATATCCGGAGGAACATCAGTGGCGAAGGCGGCATTCTGGAATAATACTGACGCTGAGGTGCGAAAGCGTG	Bacteria	Proteobacteria	Gammaproteobacteria	Chromatiales	Granulosicoccaceae	Granulosicoccus		20	0	0	0	0	24	20	23	0	0	0	0	0	0	0
d776e64596e33e61c66ad1f1303a9f57	AGCGTTGTTCGGAATTACTGGGCGTAAAGCGCGTGTAGGCGGCTCTTTAAGTCTGATGTGAAAGCCCTTGGCTCAACCAAGGAAGTGCATCAGATACTGGGGAGCTTGAATCTTGGAGGGGGTGGTGGAATTCCCGGTGTAGAGGTGAAATTCGTAGATATCGGGAGGAACACCTGTGGCGAAGGCGACCACCTGGACAAGTATTGACGCTGAGACGCGAAAGCATG	Bacteria	Proteobacteria	Deltaproteobacteria					19	0	0	0	0	21	58	12	0	0	0	0	0	0	0
ad590a95be7f40c8c66d3c5f5ee5b4b0	AGCGTTATCCGGAATCACTGGGTTTAAAGGGTGCGTAGGCGGCGTTATAAGTCAGAGGTGAAAGGCACGAGCTTAACTGGTGAATTGCCTTTGATACTGTAATGCTTGAATTAGGTTGAGGTTAGCGGAATGTGACATGTAGCGGTGAAATGCATAGATATGTCATAGAACACCAATTGCGTAGGCAGCTAGCTAGGCTTTAATTGACGCTGAGGCACGAAAGCGTG	Bacteria	Bacteroidetes	Saprospirae	Saprospirales	Saprospiraceae			18	0	0	0	0	0	38	19	20	0	0	0	0	0	0
3dd3241a5cf6104a8ad4596c01a28a27	AGCGTTATCCGGAATCACTGGGCGTAAAGGGTACGTAGGCGGTTTTTTAAGTCCGATGTCAAATCTTGAGGCTCAACCTCAAGTCGGCGTTGGATACTGGATGACTAGACTACTGGAGAGGTAAGTAGAATTACCAGTGTAGCGGTGGAATGCGTAGATACTGGTAGGAATACCCATAGCGAAGGCAGCTTACTGGACAGATAGTGACGCTAAGGTACGAAAGCGTG	Bacteria	Thermi	Deinococci	Deinococcales	Trueperaceae			18	0	0	0	0	8	30	26	33	0	0	0	0	0	0
4f75647022a574ed5dab4f92f076c94f	AGCGTTGTTCGGAATCACTGGGCTTAAAGCGTGCGTAGGCGGATTTGCAAGTCGGGAGTGAAATCCCAGGGCTCAACCCTGGAACTGCTCTCGAAACTGCAAGTCTAGAAACCGGTAGGGGCCAATGGAATTCCAAGTGGAGAGGTGAAATTCGCAGAGATTTGGAGGAACACCAGTGGCGTAGGCGATTGGCTGGACCGGTATTGACGCTGAGGCACGAAAGCGTG	Bacteria	Proteobacteria	Alphaproteobacteria	BD7-3				18	0	0	35	0	14	0	9	8	0	10	0	0	0	0
68eecf304803b71bd01371f93157dba0	AGCGTTATCCGGAATCATTGGGTTTAAAGGGTCCGTAGGCGGGCATATAAGTCAGTGGTGAAAGTCTGCAGCTTAACTGTAGAACTGCCATTGATACTGTATGTCTTGAATTATTGTGAAGTGGTTAGAATATGTAGTGTAGCGGTGAAATGCTTAGAGATTACATAGAATACCGATTGCGAAGGCAGATCACTAACAATATATTGACGCTGATGGACGAAAGCGTA	Bacteria	Bacteroidetes	Flavobacteriia	Flavobacteriales	Flavobacteriaceae			17	16	0	130	0	1166	1760	7753	2959	84	0	0	120	0	29
be3688c5622b9d9f1550079574fe01e8	AGCGTTATCCGGAATCACTGGGTTTAAAGGGTGCGTAGGTGGACTAATAAGTCAGAGGTGAAATCCCGCAGCTTAACTGCGGAACTGCCTTTGATACTGTTAGTCTTGAATCAGGTTGAGGTATGCGGAATGTGGCATGTAGCGGTGAAATGCGTAGATATGCCATAGAACACCGATTGCGAAGGCAGCATACTGGCCCTGTATTGACACTGAGGCACGAAAGCGTG	Bacteria	Bacteroidetes	Saprospirae	Saprospirales	Saprospiraceae	Lewinella		17	0	0	0	0	0	0	21	19	0	0	0	0	0	0
562e6a0e7969dc44270e5afd16ba5558	AGCGTTGTTCGGAATTATTGGGCGTAAAGCGGGCGTAGGCTGTCTAGCAGGTCGGATGTGAAATCCCGGGGCTTAACCCCGGAACTGCGTTCGAAACCCCTAGACTTGAATACGAGAGAGGGTTGTGGAATTGTCAGTGTAGAGGTGAAATTCGTAGATATTGGCAAGAACATCAGTGGCGAAGGCGACAACCTGGCTCGATATTGACGCTGAGGCCCGAAAGCATG	Bacteria	Proteobacteria	Alphaproteobacteria					16	0	0	0	0	5	0	0	0	0	0	0	0	0	0
a624239529d8c95fec497a91efbcb2e8	AGCGTTATCCGGAATCACTGGGTTTAAAGGGTGCGTAGGCGGAAAAATAAGTCAGAGGTGAAAGCCCGTCGCTTAACGACGGAACTGCCTTTGATACTGTTTTTCTTGAATGAAGTTGAGGTTAGCGGAATGTGGCATGTAGCGGTGAAATGCATAGATATGCCATAGAACACCGATTGCGAAGGCAGCTAACTGGACTTTTATTGACGCTGAGGCACGAAAGCGTG	Bacteria	Bacteroidetes	Saprospirae	Saprospirales	Saprospiraceae	Lewinella		15	0	0	0	0	18	85	0	26	0	0	0	0	0	0
f96a40bcd678679a8908c6fcb4f3fb33	AGCGTTAATCGGAATTACTGGGCGTAAAGCGCACGCAGGCGGTTTGTTAAGCTAGATGTGAAAGCCCCGGGCTCAACCTGGGAATAGCATTTAGAACTGGCAGGCTAGAGTCTTGGAGAGGGGAGTGGAATTTCTGGTGTAGCGGTGAAATGCGTAGATATCAGAAGGAACATCAGTGGCGAAGGCGACTCCCTGGCCAAAGACTGACGCTCATGTGCGAAAGTGTG	Bacteria	Proteobacteria	Gammaproteobacteria	Alteromonadales	Alteromonadaceae			15	10	0	0	0	0	0	0	0	0	4	0	7	0	5
95810192b5dc87d0c30e600ad7d2c3f0	AGCGTTAATCGGAATTACTGGGCGTAAAGCGCGCGTAGGCGGTTAGATAAGTCAGATGTGAAATCCCCGGGCTCAACCTGGGAACTGCATCTGAAACTGTTTGACTAGAGTTTAGGAGAGGGAAGTAGAATTTCAGGTGTAGCGGTGAAATGCATAGAGATCTGAAGGAATACCAGTGGCGAAGGCGACTTCCTGGCCTAGAACTGACGCTGAGGTGCGAAAGCGTG	Bacteria	Proteobacteria	Gammaproteobacteria	Thiotrichales	Thiotrichaceae	Cocleimonas		13	0	0	0	0	0	117	0	0	0	0	0	0	0	0
9ebc4aa1059392beaa67e664ae126fe6	AGCGTTAATCGGAATTACTGGGCGTAAAGCGCGCGTAGGCGGCTTGTTAAGTCGGATGTGAAATCCCTGGGCTCAACCCGGGAACTGCATTCGATACTGGCAAGCTAGAGTGTGAAAGAGGAAAGTGGAATTCCGGGTGTAGCGGTGAAATGCGTAGATATCCGGAGGAACATCAGTGGCGAAGGCGACTTTCTGGTTCAACACTGACGCTGAGGTGCGAAAGCGTG	Bacteria	Proteobacteria	Gammaproteobacteria					13	0	0	0	0	0	0	0	0	0	0	0	0	0	0
b92ded3e5d1715c88d5900a693f0a034	AGCGTTATCCGGAATCACTGGGTTTAAAGGGTGCGTAGGCGGATAGATAAGTCAGAGGTGAAATCTCTCAGCTCAACTGAGAAATTGCCTTTGATACTGTTTATCTTGAATTATGTTGAGGTTAGCGGAATGAGTCATGTAGCGGTGAAATGCATAGATATGACTTAGAACACCAATTGCGAAGGCAGCTAGCTAGGCATATATTGACGCTGAGGCACGAAAGCGTG	Bacteria	Bacteroidetes	Saprospirae	Saprospirales	Saprospiraceae			12	137	0	0	0	13	347	807	135	0	0	0	0	0	0
cc4acdc038f55b2976d7bf88e8d6764a	AGCGTTATCCGGAATCACTGGGTTTAAAGGGTGCGCAGGCGGGCTAATAAGTCAGAGGTGAAAGCTCTCAGCTTAACTGAGGAATTGCCTTTGATACTGTTAGTCTTGAAATTAGATGAGGTCGGCGGAATGAGTCATGTAGCGGTGAAATGCATAGATATGACTTAGAACACCAATTGCGAAGGCAGCTGACTGGTCTACATTTGACGCTCAGGCACGAAAGCGTG	Bacteria	Bacteroidetes	Saprospirae	Saprospirales	Saprospiraceae			12	0	0	0	0	0	25	50	27	0	0	0	0	0	0
fb872e65420974db39cf39fbccfde566	AGCGTTATCCACCATGATTGGGCGTAAAGAGTTCGTAGACTGTAAAATAAGTTGCTTGTTAAAATTTAAAGCCTAACTTTAAACAAACTTTTAATACTGTTTTACTTGAGTTTTAAGCAGAAGAATAGAATTTTATACGAAAGGGTAAAATCTTTAGATAGATAAAGGAATATCTTAAGCGAAGGCAATTCTTTGGTAATAACTGACGTTGAGGAACGAAAGTATG	Bacteria							12	3	0	0	0	3	0	0	15	2	0	0	0	0	0
e12cbd4bb13043d535e137e7a8ff7a31	AGTGTTATCCGGATTTACTGGGTTTAAAGGGTGCGTAGGCGGCTTTTTAAGTCAGTGGTGAAAGCCTGGCGCTCAACGCCAGAATTGCCATTGATACTGAAAAGCTTGAGTCAAGAAGAGGTAAGCAGAATTCATGGTGTAGCGGTGAAATGCATAGATACCATGAGGAATTCCAATAGCGAAGGCAGCTTACTGGTCTTTGACTGACGCTGAGGCACGAAAGCGTG	Bacteria	Bacteroidetes	Cytophagia	Cytophagales	Amoebophilaceae	SC3-56		11	0	0	0	0	0	96	46	34	0	0	0	0	0	0
8eaff7e10841d74ac46a8f5888b4de80	AGCGTTATCCGGAATCACTGGGTTTAAAGGGTGCGTAGGCGGCGATATAAGTCAGGTGTGAAATCCTCCAGCTAAACTGGGGAACTGCATTTGATACTGTGTTGCTTGAATCAGGCTGAGGTCAGCGGAATGTGTCATGTAGCGGTGAAATGCATAGATATGACATAGAACACCAATTGCGAAGGCAGCTGACTAGACCTGTATTGACGCTGAGGCACGAAAGCGTG	Bacteria	Bacteroidetes	Saprospirae	Saprospirales	Saprospiraceae			11	0	0	0	0	0	28	21	23	0	0	0	0	0	0
85f64112c8823b0827eb1cef640e8b7b	AGCGTTATCCGGAATTACTGGGTTTAAAGGGTGCGTAGGCGGTTTTTTAAGTCAGAGGTGAAATTTTCCAGCTTAACTGGAACATTGCCTTTGAAACTGAAAGACTTGAATTATGTTGAGGTTAGCGGAATGAGTCATGTAGCGGTGAAATGCATAGATATGACTTAGAACACCAATTGCGAAGGCAGCTAACTGGGCATATATTGACGCTGAGGCACGAAAGCGTG	Bacteria	Bacteroidetes	Saprospirae	Saprospirales	Saprospiraceae			10	11	0	0	0	10	46	5	0	0	0	0	0	0	0
f729735d31ae9b4a8eff8200f662dea5	AGCGTTATCCGGATTTATTGGGCGTAAAGAGCTCGTAGGCGGTTCAGTCAGTCGGGTGTGAAAACTTGAGGCTTAACCTCAAGAGGTCACTCGATACTACTGTGACTAGAGTGCGGTAGGGGAGCGGGGAATTCCTGGTGTAGCGGTGAAATGCGCAGATATCAGGAGGAACACCAGTGGCGAAGGCGCCGCTCTGGGCCGTAACTGACGCTGAGGAGCGAAAGCATG	Bacteria	Actinobacteria	Acidimicrobiia	Acidimicrobiales	C111			10	0	0	0	0	8	6	0	4	0	0	0	0	0	0
7053ba6a78404269fda6ade16b102f28	AGCGTTAATCGGAATTACTGGGCGTAAAGCGCGCGTAGGTGGTTAATTAAGTCAGATGTGAAAGCCCAGGGCTCAACCTTGGAACTGCATTTGAAACTGGTTAACTAGAGTTTTGTAGAGGGTGGTAGAATTTCAGGTGTAGCGGTGAAATGCGTAGAGATCTGAAGGAATACCAGTGGCGAAGGCGGCCACCTGGACAAAGACTGACACTGAGGCGCGAAGGCGTG	Bacteria	Proteobacteria	Gammaproteobacteria	Alteromonadales	Psychromonadaceae	Psychromonas		10	0	0	0	21	0	0	50	0	15	12	0	0	0	0
d46e190a48123f36facb388079072abf	AGCGTTGTTCGGAATTACTGGGCGTAAAGCGCGCGTAGGCGGGCATATAAGTCGACTGTGAAAGCCCCGAGCTCAACTTGGGAATTGCAGTTGAAACTGTATGTCTTGAATACTAGAGGGGGTGGCGGAATTCCTGGAGTAGAAGTGAAATTCACAGATATCAGGAGGAACACCAGAGGCGAAGGCGGCCACCTGGCTAAGTATTGACGCTGAGGCGCGAAAGCATG	Bacteria	Proteobacteria	Deltaproteobacteria	Spirobacillales				10	0	0	149	0	36	0	22	11	0	0	0	0	0	0
2756abeb64cf461cf9f9c240f1dcd37a	AGCGTTATCCGGAATTATTGGGTTTAAAGGGTCCGTAGGCGGGCTATTAAGTCAGTGGTGAAAGTCTGCAGCTCAACTGTAGAACTGCCTTTGATACTGATAGTCTTGAGTTATAGTGAAGTTGCCGGAATATGTAGTGTAGCGGTGAAATGCATAGATATTACATAGAACACCGATTGCGAAGGCAGGTGACTAACTATATACTGACGCTGATGGACGAAAGCGTG	Bacteria	Bacteroidetes	Flavobacteriia	Flavobacteriales	Flavobacteriaceae	Maribacter		9	12	0	0	2	0	0	0	20	10	0	0	0	0	0
85978a14b5f2b92fdc7559c6226c001b	AGCGTTGTTCGGAATCACTAGGCGTAAAGAGTCTGTAGGCGGCGTGGAAAGTCAGATGTGAAATCCAGGGGCTCAACCTCTGAACTGCATCCGATACTCCCATGCTTGAGTAATGGAGGGGTAGATGGAATTCTCGGTGTAGCAGTGAAATGCGTTGATATCGAGAGGAAGACTTGTGGCGAAGGCGATCTACTGGACATTTACTGACGCTGAGAGACGAAGGCTAG	Bacteria	Verrucomicrobia	Verrucomicrobiae	Verrucomicrobiales	Verrucomicrobiaceae			9	0	0	0	0	0	0	0	0	0	0	0	0	0	0
ca8562df5435b1d98db835b9b7485792	AGCGTTGTTCGGAATCATTGGGCGTAAAGCGGGTGTAGGCGGAGACTTAGGTCAGAAGTGAAAGCCCTGGGCTTAACCCAGGAAGTGCTTTTGAAACCAGGTCTCTTGAGTGCAGAAGAGGAGAGTGGAATTCCTAGTGTAGTGGTGAAATACGTAGATATTAGGAGGAACACCGGCGGCGAAGGCGGCTCTCTGGTCTGTCACTGACGCTCAGACCCGAAAGCGTG	Bacteria	Proteobacteria	Deltaproteobacteria	Bdellovibrionales	Bdellovibrionaceae	Bdellovibrio		8	2	0	44	0	154	152	249	219	0	0	0	0	0	0
e0091b3b6162878e4720c550ae356e90	AGCGTTAATCGGAATTACTGGGCGTAAAGAGTACGTAGGCGGTTTGACCAGTCAGATGTGAAAGCCCCGGGCTTAACCTGGGAATTGCATCTGATACTGTCAGACTAGAATTTAGTAGAGGGTAGTGGAATTCCGGGTGTAGCGGTGAAATGCGTAGAGATCCGGAGGAACATCAGTGGCGAAGGCGGCTACCTGGACTAAAATTGACGCTGAGGTACGAAAGCGTG	Bacteria	Proteobacteria	Gammaproteobacteria	Chromatiales	Granulosicoccaceae	Granulosicoccus		8	0	0	0	0	27	124	79	28	0	0	0	0	0	0
37dfb512822894cfacea6dd6e0119395	AGCGTTATCCGGAATCACTGGGTTTAAAGGGTGCGTAGGCGGCGTTATAAGTCAGAAGTGAAAGCCCACCGCTTAACGGTGGAATTGCTTTTGATACTGTAGTGCTTGAATCAGGCTGAGGTTAGCGGAATGAGTCATGTAGCGGTGAAATGCATAGATATGACTTAGAACACCAATTGCGAAGGCAGCTAACTAGACCTGTATTGACGCTGAGGCACGAAAGCGTG	Bacteria	Bacteroidetes	Saprospirae	Saprospirales	Saprospiraceae			8	0	0	0	0	10	12	6	16	0	0	0	0	0	0
a1d48387f2f201afc5bc62e19522271c	AGCGTTGTCCGGAATTATTGGGTTTAAAGGGTGCGTAGGCGGTCTTTTAAGTCAGAGGTGAAATCCTACAGCTTAACTGTAGAACGGCCTTTGATACTGGAAGACTTGAGTACACTAGAGGCAGGCGGAATTTATGATGTAGCGGTGAAATGCATAGATATCATAAAGAACACCGATAGCGAAGGCAGCTTGCTGGAGTGTAACTGACGCTGAGGCACGAAAGCGTG	Bacteria	Bacteroidetes	Cytophagia	Cytophagales	Flammeovirgaceae			8	0	0	0	0	0	0	0	0	0	0	0	0	0	0
94a14691002930e6dc4a74d76475137e	AGCGTTATCCGGAATCACTGGGTTTAAAGGGTGCGTAGGCGGCGTTATAAGTCAGAGGTGAAATCTTGCAGCTTAACTGTAAAATTGCCTTTGAAACTGTAGTGCTTGAATCACGTTGAGGTTAGCGGAATGTGACATGTAGCGGTGAAATGCTTAGATATGTCATAGAACACCAATTGCGTAGGCAGCTAACTAGGCGTGTATTGACGCTGAGGCACGAAAGCGTG	Bacteria	Bacteroidetes	Saprospirae	Saprospirales	Saprospiraceae			8	0	0	0	0	0	0	0	0	0	0	0	0	0	0
9cd8adc60a550eeb9eb4698e0e87334b	AGCGTTATCCGGAATCACTGGGTTTAAAGGGTGCGTAGGCGGGTTATTAAGTCAGAGGTGAAAGCTGGTCGCTTAACGATCAAATTGCCTTTGATACTGATAGTCTTGAATTAGGTTGAGGTTAGCGGAATGTGACATGTAGCGGTGAAATGCATAGATATGTCATAGAACACCAATTGCGAAGGCAGCTGGCTAGGCCTTAATTGACGCTGAGGCACGAAAGCGTG	Bacteria	Bacteroidetes	Saprospirae	Saprospirales	Saprospiraceae			8	0	0	0	0	0	0	0	0	0	0	0	0	0	0
70ba7dcf47a6e8fa6915dcfeeaf3e897	AGCGTTGTTCGGATTTACTGGGCGTAAAGAGTCTGTAGGCGGTTAGGTAAGTCAGATGTGAAATCCCGGAGCTCAACTCCGGAACTGCATCCGATACTGCCTAACTAGAGTATTGGAGGGGAAACTGGAATTCTCGGTGTAGCAGTGAAATGCGTAGATATCGAGAGGAACACTAGTGGCGAAGGCGAGTTTCTGGACAATTACTGACGCTGAGAGACGAAGGCCAG	Bacteria	Verrucomicrobia	Verrucomicrobiae	Verrucomicrobiales	Verrucomicrobiaceae	Verrucomicrobium		8	0	0	51	0	102	0	141	213	0	0	0	0	0	0
ed6ba68ff89ba050f94a4773627d51c8	AGCGTTGTTCGGAATCACTGGGCGTAAAGCGCGCGTAGGCTGATCTGTATGTCAGAGGTGAAATCCCGGGGCTTAACCCCGGAACTGCCTTTGAAACTGCAGATCTTGAATATTGGAGAGGATAGTGGAATTCCTAGTGTAGAGGTGAAATTCGTAGATACTAGGAGGAACATCAGTGGCGAAGGCGACTGTCTGGACAATTATTGACGCTGAGGTGCGAAAGCGTG	Bacteria	Proteobacteria	Alphaproteobacteria					8	0	0	0	0	0	0	0	0	0	0	0	0	0	0
6bb07fed7e8f90435f9d4aa0b4916c81	AGCGTTGTTCGGAATCATTGGGCGTAAAGCGAGTGTAGGTGGACCAATCAGTCAGAAGTGAAAGCCCTGGGCTCAACCCAGGAAGTGCTTTTGATACTGTTGGTCTTGAGTATGGAAGAGGGCAGTGGAATTTCTGGTGTAGTGGTGAAATACGTAGATATCAGAAGGAACTCCGGTGGGGAAGCCGGCTGCCTGGTCCAAAACTGACACTGAGACTCGAAAGCGTG	Bacteria	Proteobacteria	Deltaproteobacteria	Bdellovibrionales	Bdellovibrionaceae	Bdellovibrio		7	0	0	0	0	5	0	0	0	0	0	0	0	0	0
c0cbbc9b4a8d2260069b326dd12a7983	AGCGTTGCTCGGAATTACTGGGCGTAAAGGGCCCGCAGGCGGCTTGTTAAGTTGGGTGTGAAAGCCCGGGGCTCAACCCCGGAACTGCGCCCAAAACTGATAAGCTTGAGTATAGGAGAGGAAAGCGGAATTCCTGGTGGAGAGGTGAAATTCGTAGATATCAGGAGGAACACCAGTGGCGAAAGCGGCTTTCTGGCCTAATACTGACGCTCAGGGGCGAAAGCGTG	Bacteria	Proteobacteria	Deltaproteobacteria	Myxococcales	OM27			7	5	0	0	0	0	0	0	0	0	0	0	0	0	0
35bd0aa0db592d7d593a1d3d320de3cb	AGCGTTAACCGGATTTATTGGGTTTAAAGGGTACGTAGGCGGAATAATAAGTCAGTGGTGAAATCTTGCAGCTTAACCGTAAAACTGCCATTGATACTGTTGTTCTTGAGTATAGTTGGAGTAGATGGAATGTGTTGTGTAGCGGTGAAATGCATTGATATAACACAGAACACCAATCGCGAAAGCAGTCTACTAAGCTATTACTGACGCTGAGGTACGAAAGCATG	Bacteria	Bacteroidetes	Bacteroidia	Bacteroidales				6	0	0	0	0	0	0	0	0	0	0	0	0	0	0
fea664f602b470f2a5a79a922305f1f9	AGCGTTATCCGGAATCACTGGGTTTAAAGGGTGCGTAGGCGGGTTATTAAGTCAGAGGTGAAAGCTTTCCGCTTAACGGGAAAATTGCCTTTGATACTGATAGTCTTGAATTAGGTTGAGGTTAGCGGAATGTGACATGTAGCGGTGAAATGCATAGATATGTCATAGAACACCAATTGCGAAGGCAGCTGGCTAGGCCTTAATTGACGCTGAGGCACGAAAGCGTG	Bacteria	Bacteroidetes	Saprospirae	Saprospirales	Saprospiraceae			6	0	0	0	0	0	0	0	0	0	0	0	0	0	0
7812842345990c9777be87052e1965ba	AGCGTTATCCGGAATTACTGGGTTTAAAGGGTGCGTAGGCGGATAAATAAGTCAGAGGTGAAAGTTTGCAGCTTAACTGTAAAATTGCCTTTGATACTGTATATCTTGAATTAGGTTGAGGTTAGCGGAATGTGACATGTAGCGGTGAAATGCATAGATATGTCATAGAACACCAATTGCGAAGGCAGCTAGCTGGGCCTATATTGACGCTGAGGCACGAAAGCGTG	Bacteria	Bacteroidetes	Saprospirae	Saprospirales	Saprospiraceae			5	0	0	0	0	8	11	20	15	0	0	0	0	0	0
d3ca1385e6d9e3b6b9871a0f9e1e6c4c	AGCGTTGTTCGGATTTACTGGGCATAAAGAGCACGTAGGCGGCTCGCTCAGTCAGGTGTGAAAGCCCACGGCTCAACCGTGGAACTGCATCTGATACTGGCGAGCTTGAGGATGGAAGGGGTGAGTGGAACTTCAGGTGGAACGGTGAAATGTATAGATATCTGAAGGAACACCGGTGGCGAAAGCGGCTCACTGGTCCATTTCTGACGCTGAGGTGCGAAAGCTAG	Bacteria	Planctomycetes	OM190	agg27				5	0	0	27	0	19	0	45	320	0	43	0	0	0	0
66616df213929996fc39e20c6004590f	AGCGTTGTTCGGAATTACTGGGCGTAAAGCGCGCGTAGGCGGACCGGAAAGTTAGGGGTGAAATCCCAAGGCTCAACCCTGGAACTGCCTTTAAAACTGGTAGTCTAGAGTTATGGAGAGGTAAGTGGAATTCCTAGTGTAGAGGTGAAATTCGTAGATATTAGGAGGAACACCAGAGGCGAAGGCGGCTTACTGGACATATACTGACGCTGAGGCACGAAAGTGTG	Bacteria	Proteobacteria	Alphaproteobacteria	Rhodobacterales	Hyphomonadaceae	Robiginitomaculum		5	0	0	0	0	0	0	0	0	0	0	0	0	0	0
fe0f8845449d22741055baac241da4db	AGCGTAACTCTTCATAACTGGGTATAAAGAGTGATAAGATGGTTTTGTAAGTTTTTAATAAAATGTTAAGGCTTAACCTTAAAAAGATTAAATTTTACTACAAAACTTTGAGTATGGGTGGAAATAGTAGTACAGTTCGTTGAGGAGTAATATCCGTCGACATGAAAAGGACTACCATTAAGTGAAAACGACTATTTAACTTAAACTGGCATTGATGCACAAAAGCGTG	Bacteria							5	0	0	0	0	0	0	0	0	0	0	0	0	0	0
5c3c37c9f755b3a00b9720c106f17df2	AGCGTTATCCGGAATCATTGGGTTTAAAGGGTCCGTAGGTGGATAATTAAGTCAGAGGTGAAATCCTGCAGCTTAACTGTAGAATTGCCTTTGATACTGGTTATCTTGAGTTATTATGAAGTAGTTAGAATATGTAGTGTAGCGGTGAAATGCATAGATATTACATAGAATACCAATTGCGAAGGCAGATTACTAATAATCAACTGACACTGATGGACGAAAGCGTG	Bacteria	Bacteroidetes	Flavobacteriia	Flavobacteriales	Flavobacteriaceae	Olleya		4	1	0	0	0	1	2	20	4	13	0	0	0	0	0
ca2fd8098c18a91c3853528c04ea8dfc	AGCGTTGTTCGGAATTACTGGGCGTAAAGCGTGCGTAGGCGGACTAATAAGTAGAGGGTGAAATCCCAAGGCTCAACCTTGGAACTGCCTTCTAAACTGTTAGTCTTGAGTTCTGGAGAGGTGAGTGGAATTGCTAGTGTAGAGGTGAAATTCGTAGATATTCGGAGGAACACCAGTGGCGAAGGCGGCTTACTGGCTCGATACTGACGCTGAGGTGCGAAAGCGTG	Bacteria	Proteobacteria	Alphaproteobacteria	Rhodobacterales	Hyphomonadaceae			4	0	0	0	0	0	0	0	0	0	0	0	0	0	0
9a003991315f561d73cd24d663e3bd38	AGCGTTATCCGGATTCACTGGGTTTAAAGGGTGCGTAGGCTGGCTAATAAGTCAGAGGTGAAAGCCCGGGGCTAAACTCCGGAACTGCCTTTGATACTGTTAGTCTTGAGTTTGGTTGAGGTAGGCGGAATGCGACATGTAGCGGTGAAATGCATAGATATGTCGTAGAACACCAATTGCGAAGGCAGCTTACTAGACCATAACTGACGCTGAGGCACGAAAGCGTG	Bacteria	Bacteroidetes	Saprospirae	Saprospirales				4	0	0	0	0	0	0	0	0	0	0	0	0	0	0
e0feefd58575b59f710a8b7cdec1f7b8	AGCGTTATCCGGAATCACTGGGTTTAAAGGGTGCGCAGGCGGCCAATTAAGTCAGAAGTGAAAGACCCCCGCTTAACGGGGGAGTTGCTTTTGATACTGGTTGGCTCGGATCGAGATGAGGTCGGCGGAATGTAACATGTAGCGGTGAAATGCATAGATATGTTATGGAACACCAATTGCGTAGGCAGCCGGCTGGACTCGTATCGACGCTGAGGCACGAAAGCGTG	Bacteria	Bacteroidetes	Saprospirae	Saprospirales	Saprospiraceae			4	0	0	0	0	0	0	0	0	0	0	0	0	0	0
241256675b8241452c48701b9e210984	AGCGTTGTTCGGATTTACTGGGCGTAAAGGGTGCGTAGGTGGCATCGTATGTCGGGCGTGAAAGCCCACGGCTCAACCGTGGAACTGCGTTCGAAACTACGAAGCTAGAATATCGGAGAGGTAGGCGGAATTCTTGGTGTAGCGGTGAAATGCATAGATATCAAGAGGAACACCGGCGGCGAAAGCGGCCTACTGGACGAATATTGACACTGAGGCACGAAAGCTGG	Bacteria	Verrucomicrobia	Verruco-5	WCHB1-41				4	4	0	0	0	0	0	0	0	0	0	0	0	0	0
05b56ea1313c055bb2c2b0e24dfd3db0	AACGTTAATCGGAATTACTGGGCGTAAAGCGCGCGTAGGCGGTTTCTTAAGTGGGATGTGAAAGCCCCGGGCTCAACCTGGGAATTGCATTCCATACTGGGGAACTAGAGTGTGATAGAGGGAGGTAGAATTTCCTGTGTAGCGGTGAAATGCGTAGATATAGGAAGGAATACCAGTGGCGAAGGCGGCCTCCTGGATCAACACTGACGCTGAGGTGCGAAAGCGTG	Bacteria	Proteobacteria	Gammaproteobacteria	HTCC2188	HTCC2089			3	0	0	0	0	12	81	0	0	0	0	0	0	0	0
d3edfacf751b616f4f4c2f15af798a1d	AGCGTTAATCGGAATTACTGGGCGTAAAGCGCACGCAGGCGGTTTGTTAAGCTAGATGTGAAAGCCCCGGGCTCAACCTGGGAATAGCATTTAGAACTGGCAGGCTAGAGTCTTGGAGAGGGGAGTGGAATTTCTGGTGTAGCGGTGAGATGCATAGAGATCTGAAGGAATACCAGTGGCGAAGGCGGCTCTCTGGTCCAAAACTGACGCTGAGGTGCGAAAGCGTG	Bacteria	Proteobacteria	Gammaproteobacteria	Alteromonadales	Alteromonadaceae			3	0	0	0	0	0	0	0	0	0	0	0	0	0	0
6c414269ef2d1cedb6242f76c40edeb0	AGCGTTATCCGGATTTACTGGGCGTAAAGCGCACGCAGGTGGTTTGCTAAGTTGGATGTGAAAGCTCCTGGCTCAACTGGGAGAGGCCATTCAAAACTGGCAGACTTGAGATTGACAGAGGATAGTGGAATTCCCGGTGTAGTGGTGAAATGCGTAGATACCGGGAGGAACACCAGTGGCGAAAGCAGCTATCTGGGTCATATCTGACACTCATGTGCGAAAGCCAG	Bacteria	Chloroflexi	Anaerolineae	DRC31				3	0	0	0	0	0	0	0	0	0	0	0	0	0	0
efdabcd983110262c7797c93b8b95a76	AGCGTTGTTCGGAATCACTGGGCGTAAAGAGAGCGTAGGCGGTACGGTAAGTCAGATGTGAAAGGCAAGGGCTCAACCCTTGGACTGCATCCGATACTGCCATACTTGAGTCATGGAGGGGGGTCTGGAATTCTCGGTGTAGCAGTGAAATGCGTGGATATCGAGAGGAACACTAGAGGCGAAGGCGAGACCCTGGACATGTACTGACGCTGAGGCTCGAAGGCTAG	Bacteria	Verrucomicrobia	Verrucomicrobiae	Verrucomicrobiales	Verrucomicrobiaceae			3	0	0	0	0	0	0	0	0	0	0	0	0	0	0
1af542366042de31b3f2a5c4c3a05edd	AGCGTTGCCCGGAATTACTGGGTGTAAAGGGTTCGTAGGCGGTTTCGTAAGTTGGATATGAAAGACCGGAGCTCAACTCCGTGTTTGTATTCAAAACTGCAGAACTAGAATTAGGGAGAGGTAAGCGGAATTCTGAGTGTAGGGGTGAAATGCATAGATATGACTTAGAACACCGATTGCGAAGGCAGCTAACTGGCCATCATTTGACGCTCAGGCACGAAAGCGTG	Bacteria	GN02	BD1-5					3	0	0	0	0	0	0	0	0	0	0	0	0	0	0
f0973f092b0d98c112ba14bac29d5aff	AGTGTTACCCGGAATAATTGGGTGTAAAGGGTTCGTAGGCGGATTAAAAAGTTGGATATGAAAGACCGAGGCTCAACCTCGTGTTTGTGTTCAAAACTCTTAATCTAGAATTAGGGAGAGGTAAGCGGAATTCTAAGTGTAGGGGTGCAATCCGTAGATACTTAGAGGAACACCGAAAGCGAAGGCAGCTTACTGGAACTATATTGACGCTGATGAACGAAAGCGTG	Bacteria	GN02	BD1-5					3	0	0	0	0	0	0	0	0	0	0	0	0	0	0
f8435e79dfda50e9b24e4b78558435e8	AGCGTTATCCGGATTCACTGGGTTTAAAGGGTGCGTAGGCGGATTTTTAAGTCAGTGGTGAAAGCCCTCAGCTTAACTGAGGAACTGCCATTGATACTATTAATCTTGAGTGTAGTTGAGGTAGGCGGAATGAGTTGTGTAGCGGTGAAATGCTTAGATATGACTCAGAACACCGATTGCGAAGGCAGCTTACTAAACTACTACTGACGCTAAGGCACGAAAGCGTG	Bacteria	Bacteroidetes						2	16	0	0	0	0	13	5	0	0	0	0	0	0	0
d72eaa53bbae74e6a60f7923b9703812	AACGTTATTCGGAATCACTGGGCTTAAAGGGTGCGTAGGCGGCTTACTAAGTCAGGTGTGAAATCCCACGGCTCAACCGTGGAACTGCGCTTGAAACTGATAGGCTTGAGTATCTCAGGGGTGTGCGGAACTTCCAGTGGAGCGGTGAAATGTGTTGATATTGGAAGGAACACCGGTAGCGAAGGCGGCACACTGGGGGATGACTGACGCTGAGGCACGAAAGCTAG	Bacteria	Planctomycetes	Planctomycetia	Planctomycetales	Planctomycetaceae	Planctomyces		2	0	0	0	0	9	0	0	0	0	0	0	0	0	0
73d42ccab155dedf2a07bbaea97beea9	AGCGTTATCCGGATTTACTGGGTTTAAAGGGAGCGCAGGCGGATTTTTAAGTTAGTGGTGAAAGCCCGGGGCTCAACTCCGGAACTGCCATTAAAACTGAAAGTCTTGAATATAGTTGAGGTTGGCGGAATGTGACGTGTAGCGGTGAAATGCTTAGATATGTCACAGAACACCGATTGCGAAGGCAGCTGACTAAACTATTATTGACGCTGAGGCTCGAAAGCGTG	Bacteria	Bacteroidetes	Saprospirae	Saprospirales				2	0	0	0	0	0	0	0	0	0	0	0	0	0	0
885ad3d30bbab6ffbb845f1d87008369	AGCGTTATCCGGAATTACTGGGTTTAAAGGGTGCGTAGGCGGTCGTATAAGTCAGAGGTGAAAGGTTACAGCTCAACTGTAAAATTGCCTTTGATACTGTGCGACTTGAATTATGTTGAGGTTAGCGGAATGAGTCATGTAGCGGTGAAATGCATAGATATGACTTAGAACACCAATTGCGAAGGCAGCTAACTAGGCATCGATTGACGCTGAGGCACGAAAGCGTG	Bacteria	Bacteroidetes	Saprospirae	Saprospirales	Saprospiraceae			2	0	0	0	0	0	0	0	0	0	0	0	0	0	0
d23cd0c65fdfb66fcc1c54f3447f92a0	AGCGTTAATCGGATTTACTGGGCGTAAAGAGTTCGTAGGCGGCTATTTAAGTTGGATGTGAAAGCCCAGGGCTTAGCCTTGGAACTGCATTCAAAACTGGGTAGCTAGAGTGAGGGAGAGGAGAGTGGAATTTCCGGTGTAGCGGTGAAATGCACAGATATCGGAAGGAACACCAGTGGCGAAGGCGACTCTCTGGCCTATCACTGACGCTGAGGAACGAAAGCGTG	Bacteria	Proteobacteria	Gammaproteobacteria					2	0	0	0	0	0	0	0	0	0	0	0	0	0	0
f005908b297f05a55b3c644deb0fd24b	AGCGTTGTTCGGAATAACTGGGCGTAAAGCGTGTGTAGGCTGCGCGGAAAGTCGGATGTGAAAGCCCAAGGCTCAACCTTGGAACTGCATCCGATACTCCCGTGCTAGAGTAATGGAGAGGTAAGTGGAATTCTCGGTGTAGCAGTGAAATGCGTAGATATCGAGAGGAACATCAATGGCGAAGGCAACTTACTGGACATTTACTGACGCTCAGACACGAAGGCTAG	Bacteria	Verrucomicrobia	Verrucomicrobiae	Verrucomicrobiales	Verrucomicrobiaceae			0	0	0	0	0	239	1523	2712	496	0	0	0	0	0	0
73d6268a47fbbee32eb2be94756d7ba7	AGCGTTGTTCGGAATTACTGGGCGTAAAGCGTACGTAGGCGGACTATTAAGTGAGGGGTGAAATCCCAGGGCTCAACCCTGGAACTGCCTCTCATACTGGTAGTCTTGAGTTCGAGAGAGGTGAGTGGAATTCCAAGTGTAGAGGTGAAATTCGTAGATATTTGGAGGAACACCAGTGGCGAAGGCGGCTCACTGGCTCGATACTGACGCTGAGGTACGAAAGTGTG	Bacteria	Proteobacteria	Alphaproteobacteria	Rhodobacterales	Rhodobacteraceae			0	0	0	0	0	0	889	40	35	0	0	0	0	0	0
77a40cd71b78f41d770d05da2c43d668	AGCGTTGTTCGGAATAACTGGGCGTAAAGCGTGTGTAGGCTGCGCGGAAAGTCAAATGTGAAAGCTAGGGGCTCAACCTCTAAACTGCATTCGATACTCCCGTGCTAGAGTAATGGAGAGGTAAGTGGAATTCCCGGTGTAGCAGTGAAATGCGTAGATATCGGGAGGAACATCAATGGCGAAGGCAACTTACTGGACATTTACTGACGCTCAGACACGAAGGCTAG	Bacteria	Verrucomicrobia	Verrucomicrobiae	Verrucomicrobiales	Verrucomicrobiaceae			0	99	0	272	0	1089	853	2972	130	14	0	0	0	0	0
b997c7a9d615ab6cd0276aeee74dab38	AGCGTTGTTCGGAATTACTGGGCGTAAAGCGCACGTAGGCGGATATTTAAGTTAGAGGTGAAATCCCAGGGCTCAACCCTGGAACTGCCTTTAATACTGGATGTCTTGAGTTCGAGAGAGGTAAGTGGAATTCCAAGTGTAGAGGTGAAATTCGTAGATATTTGGAGGAACACCAGTGGCGAAGGCGGCTTACTGGCTCGATACTGACGCTGAGGTGCGAAAGCGTG	Bacteria	Proteobacteria	Alphaproteobacteria	Rhodobacterales	Rhodobacteraceae	Octadecabacter	antarcticus	0	0	0	0	0	32	756	99	842	0	15	0	0	0	0
a4fbbbfbef54e72b7e3cc26c786958d7	AGCGTTGTCCGGATTTATTGGGTTTAAAGGGTACGTAGGCGGGACTTTAAGTCAGTGGTGAAAGCCTCCAGCTCAACTGGAGAATTGCCATTGAAACTGAAGTTCTTGAATATGGATGAGGTGGTTGGAATATAACATGTAGCGGTGAAATGCTTAGATATGTTATAGAACACCAATTGCGAAGGCAGATCACTAAACCATTATTGACGCTGAGGTACGAAAGCGTG	Bacteria	Bacteroidetes	Sphingobacteriia	Sphingobacteriales	NS11-12			0	86	0	0	0	33	333	439	206	6	0	0	0	0	0
74299826867cd0616265f2add513aedd	AGCGTTAATCGGAATTACTGGGCGTAAAGCGCGCGTAGGTGGTTGTTTAAGTTAGATGTGAAAGCCCTGGGCTTAACCTAGGAATTGCATTTAAAACTGGGCAACTAGAGTATGGTAGAGGGAAGTGGAATTCCACATGTAGCGGTGAAATGCGTAGAGATGTGGAGGAACACCAGTGGCGAAGGCGACTTCCTGGACCAATACTGACACTGAGGTGCGAAAGCGTG	Bacteria	Proteobacteria	Gammaproteobacteria	Thiohalorhabdales				0	0	0	48	0	183	323	214	1988	10	59	0	0	0	0
fd406fe6ca4a6fc33cce1077210d9832	AGCGTTATCCGGAATCATTGGGTTTAAAGGGTCCGTAGGCGGGCATATAAGTCAGTGGTGAAAGTCTGTGGCTCAACCATAGAATTGCCATTGAAACTGTATGTCTTGAATTATTGTGAAGTGGTTAGAATATGTAGTGTAGCGGTGAAATGCTTAGAGATTACATAGAATACCGATTGCGAAGGCAGATCACTAACAATATATTGACGCTGATGGACGAAAGCGTA	Bacteria	Bacteroidetes	Flavobacteriia	Flavobacteriales	Flavobacteriaceae			0	0	0	221	25	97	312	281	348	0	439	0	0	18	0
d0b5303abbd4ea39571fa05f6a634c98	AGCGTTAATCGGAATTACTGGGCGTAAAGCGCGCGTAGGTGGTTTGTTAAGTTAGATGTGAAAGCCCTGGGCTCAACCTAGGAATTGCATTTAAAACTGGCTAACTAGAGTATGGTAGAGGGAAGTGGAATTCCACATGTAGCGGTGAAATGCGTAGAGATGTGGAGGAACACCAGTGGCGAAGGCGACTTCCTGGACCAATACTGACACTGAGGTGCGAAAGCGTG	Bacteria	Proteobacteria	Gammaproteobacteria	Thiohalorhabdales				0	0	0	0	0	212	312	0	0	0	0	0	0	0	0
67b7247e7a1a5006f467574a56202731	AGCGTTAATCGGAATTACTGGGCGTAAAGCGCGCGTAGGTGGTTTGATAAGTTAGATGTGAAAGCCCTGGGCTTAACCTGGGAACTGCATTTAATACTGTCTTACTAGAGTATGGTAGAGGGAAGTGGAATTCCACATGTAGCGGTGAAATGCGTAGAGATGTGGAGGAACACCAGTGGCGAAGGCGACTTCCTGGACCAATACTGACACTGAGGTGCGAAAGCGTG	Bacteria	Proteobacteria	Gammaproteobacteria	Thiohalorhabdales				0	0	0	0	0	40	277	0	0	0	0	0	0	0	0
b03ea045facd6dac46f663d91969d9cc	AGCGTTGCTCGGAATCACTGGGCGTAAAGCGAACGCAGGCGGTCTGTTAAGTTGGGTGTGAAATCCCGGGGCTCAACCCCGGAACTGCATTCAAAACTGGCAGCCTTGAGTATGGGAGAGGGAAGCGGAATTCCTGGTGTAGAGGTGAAATTCGTAGATATCAGGAGGAACACCAGTGGCGAAAGCGGCTTCCTGGCCCAATACTGACGCTCATGTTCGAAAGCGTG	Bacteria	Proteobacteria	Deltaproteobacteria	Myxococcales	OM27			0	0	0	0	0	8	271	113	18	0	0	0	0	0	0
3380e8a9174a2ab304a950eba8233d7a	AGCGTTAATCGGAATTACTGGGCGTAAAGCGCATGCAGGTGGTCTGTTAAGTCAGATGTGAAAGCCCCGGGCTCAACCTGGGAATAGCATTTGAAACTGGCAGGCTAGAGTACTGTAGAGGGGGGTAGAATTTCAGGTGTAGCGGTGAAATGCGTAGAGATCTGAAGGAATACCAGTGGCGAAGGCGGCCCCCTGGACAGATACTGACACTCAGATGCGAAAGCGTG	Bacteria	Proteobacteria	Gammaproteobacteria	Vibrionales	Vibrionaceae	Vibrio		0	0	0	0	0	11	268	159	105	0	0	0	0	0	0
af5cdb871e7e008d25f90e7ef1d44f34	AGCGTTGTTCGGAATTACTGGGCGTAAAGCGTACGTAGGCGGATTAGTAAGTAAGATGTGAAATCCCAGGGCTCAACCCTGGAACTGCATTTTAAACTGCTAGTCTAGAGTTATGGAGAGGTAAGTGGAATTCCTAGTGTAGAGGTGAAATTCGTAGATATTAGGAGGAACACCAGAGGCGAAGGCGACTTACTGGACATATACTGACGCTGAGGTACGAAAGTGTG	Bacteria	Proteobacteria	Alphaproteobacteria	Rhodobacterales	Hyphomonadaceae			0	0	0	0	0	37	255	107	20	0	0	0	0	0	0
2a953fbdc060d9b7ac46f0a61ca16888	AGCGTTGTTCGGAATTACTGGGCGTAAAGCGTACGTAGGCGGATCAGAAAGTATGGGGTGAAATCCCGGGGCTCAACCCCGGAACTGCCTCATAAACTCCTGGTCTTGAGTTCGAGAGAGGTGAGTGGAATTCCAAGTGTAGAGGTGAAATTCGTAGATATTTGGAGGAACACCAGTGGCGAAGGCGGCTCACTGGCTCGATACTGACGCTGAGGTACGAAAGTGTG	Bacteria	Proteobacteria	Alphaproteobacteria	Rhodobacterales	Rhodobacteraceae	Phaeobacter		0	0	0	28	0	65	220	0	42	0	0	0	0	0	0
7774228ca4b02b7597bf77e66e5bffd3	AGCGTTAATCGGAATTACTGGGCGTAAAGCGCGCGTAGGCGGTTATTTAAGTCAGATGTGAAATCCCCGGGCTCAACCTGGGAATGGCCTCTGATACTGGGTAACTAGAGTTTGGAAGAGGGGAGTAGAATTTCAGGTGTAGCGGTGAAATGCATAGAGATCTGAAGGAATACCAGTGGCGAAGGCGACTCCCTGGTCCAGAACTGACGCTGAGGTGCGAAAGCGTG	Bacteria	Proteobacteria	Gammaproteobacteria	Thiotrichales	Thiotrichaceae	Leucothrix		0	0	0	0	0	71	208	148	61	0	0	0	0	0	0
ef0e252f949fb07b51aa96926e20a54c	AGCGTTAATCGGAATTACTGGGCGTAAAGCGCGCGTAGGCGGCTTGGTCAGTCAGATGTGAAATCCCCGAGCTCAACTTGGGAACTGCATTTGATACTGCCAGGCTAGAGTATGTTAGAGGAAAGCGGAATTCCGGGTGTAGCGGTGAAATGCGTAGATATCCGGAGGAACATCAGTGGCGAAGGCGGCTTTCTGGAACAATACTGACGCTGAGGTGCGAAAGCGTG	Bacteria	Proteobacteria	Gammaproteobacteria	Chromatiales	Granulosicoccaceae	Granulosicoccus		0	0	0	0	0	102	193	266	161	0	0	0	0	0	0
f6a8d594df3f9e146d40bf4aa3256043	AGCGTTATCCGGAATCACTGGGTTTAAAGGGTGCGTAGGCGGATAAATAAGTCAAGGGTGAAAGCTTTCAGCTTAACTGGAAAATTGCCTTTGAAACTGTATATCTTGAATTATGTTGAGGTTAGCGGAATGTGACATGTAGCGGTGAAATGCATAGATATGTCATAGAACACCAATTGCGAAGGCAGCTAGCTAGGCATATATTGACGCTGAGGCACGAAAGCGTG	Bacteria	Bacteroidetes	Saprospirae	Saprospirales	Saprospiraceae			0	0	0	0	0	0	170	0	0	0	0	0	0	0	0
3a16b1d1ef03271d6bf0940866693b78	AGCGTTATTCGGAATCACTGGGCGTAAAGGGAGCGTAGGCGGCGCGGTAAGTCAGATGTGAAATCTGGGGGCTCAACCTCCAAACTGCATTCGATACTGCCGTGCTAGAGTAATGGAGAGGTAACTGGAATTTTTGGTGTAGCAGTGAAATGCGTAGATATCAAGAGGAAGACCAATGGCGAAAGCAGGTTACTGGACATTTACTGACGCTGAGGCTCGAAGGCTAG	Bacteria	Verrucomicrobia	Verrucomicrobiae	Verrucomicrobiales	Verrucomicrobiaceae	Rubritalea		0	0	0	0	0	0	144	178	68	0	0	0	0	0	0
117f1083c88bffb050be6ae3a59f2142	AGCGTTGTTCGGAATTACTGGGCGTAAAGCGCGCGTAGGCGGACTATTAAGTGAGAGGTGAAATCCCATGGCTCAACCATGGAACTGCCTTTCATACTGGTAGTCTTGAGTTCGAGAGAGGTGAGTGGAATTCCAAGTGTAGAGGTGAAATTCGTAGATATTTGGAGGAACACCAGTGGCGAAGGCGGCTCACTGGCTCGATACTGACGCTGAGGTGCGAAAGTGTG	Bacteria	Proteobacteria	Alphaproteobacteria	Rhodobacterales	Rhodobacteraceae			0	0	0	0	0	0	135	0	0	0	0	0	0	0	0
0ddfa893b680e88cc639d5386fa7c880	AGCGTTATCCGGAATCATTGGGTTTAAAGGGTCCGTAGGCGGGCTAATAAGTCAGTGGTGAAATGCAGGGGCTCAACTCCGGCACTGCCATTGATACTGTTAGTCTTGAATTATTGTGAAGTGGTTAGAATATGTAGTGTAGCGGTGAAATGCTTAGATATTACATAGAATACCGATTGCGAAGGCAGATCACTAACAATATATTGACGCTGATGGACGAAAGCGTG	Bacteria	Bacteroidetes	Flavobacteriia	Flavobacteriales	Flavobacteriaceae			0	6	0	25	0	83	126	248	37	0	0	0	0	0	0
86b1f3621dcc547d4943632e16e34a70	AGCGTTGTTCGGAATTACTGGGCGTAAAGCGTACGTAGGCGGATCAGAAAGTAAGGGGTGAAATCCCAGGGCTCAACCCTGGAACTGCCTCTTAAACTCCTGGTCTTGAGTTCGAGAGAGGTGAGTGGAATTCCAAGTGTAGAGGTGAAATTCGTAGATATTTGGAGGAACACCAGTGGCGAAGGCGGCTCACTGGCTCGATACTGACGCTGAGGTACGAAAGTGTG	Bacteria	Proteobacteria	Alphaproteobacteria	Rhodobacterales	Rhodobacteraceae	Phaeobacter		0	0	0	0	0	0	125	116	112	0	191	0	0	0	0
75e5baac2d968fff26eda815dc30fbbd	AGCGTTGTTCGGAATTACTGGGCGTAAAGCGTACGTAGGCGGATCAGAAAGTAGGGGGTGAAATCCCAGGGCTCAACCCTGGAACTGCCTCCTAAACTCCTGGTCTTGAGTTCGAGAGAGGTGAGTGGAATTCCAAGTGTAGAGGTGAAATTCGTAGATATTTGGAGGAACACCAGTGGCGAAGGCGGCTCACTGGCTCGATACTGACGCTGAGGTACGAAAGTGTG	Bacteria	Proteobacteria	Alphaproteobacteria	Rhodobacterales	Rhodobacteraceae			0	0	0	31	0	0	121	59	208	0	0	0	0	0	0
6841cb9db497d2d47fcf5cd9b47b3430	AGCGTTAATCGGAATTACTGGGCGTAAAGCGCGCGTAGGTGGTTTGATAAGTTAGATGTGAAAGCCCTGGGCTTAACCTGGGAACTGCATTTAAAACTGTCTCACTAGAGTATGGTAGAGGGAAGTGGAATTCCACATGTAGCGGTGAAATGCGTAGAGATGTGGAGGAACACCAGTGGCGAAGGCGACTTCCTGGACCAATACTGACACTGAGGTGCGAAAGCGTG	Bacteria	Proteobacteria	Gammaproteobacteria	Thiohalorhabdales				0	0	0	0	0	53	113	33	0	0	0	0	0	0	0
e3968b5178eab3ad1f1fa6d62904e8a5	AGCGTTGTTCGGAATAACTGGGCGTAAAGCGTGTGTAGGCTGCGCGGAAAGTCGGATGTGAAAGCCCAAGGCTTAACCTTGGAACTGCATCCGATACTCCCGTGCTAGAGTAATGGAGAGGTAAGTGGAATTCTCGGTGTAGCAGTGAAATGCGTAGATATCGAGAGGAACATCAATGGCGAAGGCAACTTACTGGACATTTACTGACGCTCAGACACGAAGGCTAG	Bacteria	Verrucomicrobia	Verrucomicrobiae	Verrucomicrobiales	Verrucomicrobiaceae			0	0	0	0	0	0	109	0	188	0	0	0	0	0	0
1ac6846b8d5068030b716bf50305f0da	AGCGTTAATCGGAATTACTGGGCGTAAAGCGCGCGTAGGTGGTTTGATAAGTTAGATGTGAAAGCCCTGGGCTTAACCTAGGAATTGCATTTAAAACTGTCTCACTAGAGTATGGTAGAGGGAAGTGGAATTCCACATGTAGCGGTGAAATGCGTAGAGATGTGGAGGAACACCAGTGGCGAAGGCGACTTCCTGGACTAATACTGACACTGAGGTGCGAAAGCGTG	Bacteria	Proteobacteria	Gammaproteobacteria	Thiohalorhabdales				0	0	0	24	0	0	107	159	40	0	0	0	0	0	0
9cc4ade2f589a02ce94e8f54bea303b4	AGCGTTATCCGGATTTACTGGGTTTAAAGGGTGCGCAGGCGGTAATTTAAGTCAGTGGTGAAAGCCTACAGCTCAACTGTAGAACTGCCATTGATACTGGATTACTTGAGTGTGGTAGAGGTAGGCGGAATGAGTCATGTAGCGGTGAAATGCATAGATATGACTCAGAACACCGATTGCGAAGGCAGCTTACTAAACCATTACTGACGCTCATGCACGAAAGCGTG	Bacteria	Bacteroidetes						0	0	0	0	0	0	107	0	0	0	0	0	0	0	0
f9d07c00707aa5bb34025ebcc8281587	AGCGTTATCCGGAATCACTGGGTTTAAAGGGTGCGTAGGCGGCGTTATAAGTCAGAGGTGAAAGGCATGAGCTTAACTGATGAATTGCCTTTGATACTGTAATGCTTGAATTGTGTTGAGGTTAGCGGAATGTGACATGTAGCGGTGAAATGCATAGATATGTCATAGAACACCAATTGCGTAGGCAGCTAGCTAGGCATTAATTGACGCTGAGGCACGAAAGCGTG	Bacteria	Bacteroidetes	Saprospirae	Saprospirales	Saprospiraceae			0	0	0	0	5	98	105	16	0	0	0	0	0	0	0
d4ff90be0a23c3d7a3469cffd7c9aa7a	AGCGTTGTTCGGAATCATTGGGCGTAAAGCGTATGTAGGTGGAACAGAAAGTTGGAAGTGAAATCCCAGGGCTCAACCCTGGAATTGCTTTCAAAACTCCTGTTCTAGAGTCCCGGAGGGGTAAGGGGAATTCCGAGTGTAGAGGTGAAATTCGCAGATATTCGGAGGAACACCAGTGGCGTAGGCGCCTTACTGGACGGGAACTGACACTGAGATACGAAAGCGTG	Bacteria	Proteobacteria	Alphaproteobacteria	BD7-3				0	0	0	0	0	178	100	13	17	0	0	0	0	0	0
32b96000d54743b38de9775866b60727	AGCGTTATCCGGAATTACTGGGTTTAAAGGGTGCGTAGGCGGGTCTATAAGTCAGGGGTGAAATCTTTCAGCTTAACTGAAAAATTGCCTTTGAAACTGTAGGTCTTGAATTGAGTTGAGGTCAGCGGAATGTGACATGTAGCGGTGAAATGCATAGATATGTCATAGAACGTCAATTGCGAAGGCAGCTGGCTAGGCTTGTATTGACGCTGAGGCACGAAAGCGTG	Bacteria	Bacteroidetes	Saprospirae	Saprospirales	Saprospiraceae			0	0	0	0	0	44	98	251	104	0	0	0	0	0	0
d839c3905088f113dc01ed06584adb20	AGCGTTATCCGGAATCACTGGGTTTAAAGGGTGCGTAGGCGGATAAATAAGTCAAGGGTGAAATCTTTCAGCTTAACTGGAAAATTGCCTTTGAAACTGTTTATCTTGAATCATGTTGAGGTTAGCGGAATGTGACATGTAGCGGTGAAATGCATAGATATGTCATAGAACACCAATTGCGAAGGCAGCTAGCTAGGCATGTATTGACGCTGAGGCACGAAAGCGTG	Bacteria	Bacteroidetes	Saprospirae	Saprospirales	Saprospiraceae			0	0	0	0	0	0	98	91	131	12	0	0	0	0	0
da8121cfa00eccfff8985d6a56f59164	AGCGTTATCCGGATTCATTGGGTTTAAAGGGTGCGTAGGCGGGTTATTAAGTCAGTGGTGAAAGCCCATAGCTCAACTATGGAACTGCCATTGAAACTGATAACCTTGAATATGATTGAAGTGGGCGGAATATGACATGTAGCGGTGAAATGCATAGATATGTCATAGAACACCGATAGCGAAGGCAGCTCACTAAGTCATCATTGACGCTGAGGCACGAAAGCGTG	Bacteria	Bacteroidetes	Flavobacteriia	Flavobacteriales				0	0	0	0	0	0	97	10	0	0	0	0	0	0	0
66ee2c7862e828dd50634fb7015d702d	AGCGTTAATCGGAATTACTGGGCGTAAAGCGCGCGTAGGTGGTTTGTTAAGTTAGATGTGAAAGCCCTGGGCTCAACCTAGGAATTGCATTTAAAACTGGCTTACTAGAGTATGGTAGAGGGAAGTGGAATTCCACATGTAGCGGTGAAATGCGTAGAGATGTGGAGGAACACCAGTGGCGAAGGCGACTTCCTGGACCAATACTGACACTGAGGTGCGAAAGCGTG	Bacteria	Proteobacteria	Gammaproteobacteria	Thiohalorhabdales				0	0	9	0	16	0	95	143	0	0	0	0	0	0	0
5f87e5e9515c08e63cef81be3e0b2e8d	AGCGTTATCCGGAATCATTGGGTTTAAAGGGTTCGCAGGCGGTTAATTAAGTCAGTGGTGAAATCTCGGGGCTCAACTCCGAAACTGCCATTGATACTGATTGACTTGAATTAAGTTGGAGTAGGCGGAATGTGTAGTGTAGCGGTGAAATGCTTAGATATTACACAGAACACCGATAGCGAAGGCAGCTTACTAAACTTATATTGACGCTCATGAACGAAAGCGTG	Bacteria	Bacteroidetes	Flavobacteriia	Flavobacteriales	Cryomorphaceae	Crocinitomix		0	0	0	0	0	14	93	9	0	0	0	0	0	0	0
1dd5ef9009c195a5f48a4f482acfd8a5	AGCGTTGTTCGGAATAACTGGGCGTAAAGCGTGTGTAGGCTGCGCGGAAAGTCGGATGTGAAAGCCCAAGGCTCAACCTTGGAACTGCATCCGATACTCCCGTGCTAGAGTAATGGAGAGGTAAGTGGAATTCTCGGTGTAGCAGTGAAATGCGTAGATATCGAGAGGAACATCAATGGCGAAGGCAACTTACTGGACATTCACTGACGCTCAGACACGAAGGCTAG	Bacteria	Verrucomicrobia	Verrucomicrobiae	Verrucomicrobiales	Verrucomicrobiaceae			0	0	0	0	0	0	91	0	0	0	0	0	0	0	0
6d446db077a244c5a86aeb2cf8a55376	AGCGTTGTTCGGATTTATTGGGCGTAAAGCGCGCGCAGGCGGATTGATAAGTCAGGTGTGAAATCTCGGGGCTTAACCCCGAAACTGCGCCTGAAACTGTTAATCTAGAGTTGTTTAGAGGGAAGGGGAATTTCACGTGTAGGGGTAAAATCCGTAGAGATGTGAAGGAACACCAGAGGCGAAGGCGCCTTCCTGGGAACATACTGACGCTGAGGCGCGAAAGCGTG	Bacteria	Proteobacteria	Deltaproteobacteria	Bdellovibrionales	Bacteriovoracaceae			0	10	0	0	0	10	90	149	53	0	0	0	0	0	0
211cd25a862985c52c097591daadd519	AACGTTAATCGGAATTACTGGGCGTAAAGCGCGCGTAGGCGGTTTATTAAGTGATATGTGAAAGCCCCGGGCTCAACCTGGGAATTGCATGTCATACTGGTGAACTAGAGTGTGATAGAGGGAGGTAGAATTTCCTGTGTAGCGGTGAAATGCGTAGATATAGGAAGGAATACCAGTGGCGAAGGCGGCCTCCTGGATCAACACTGACGCTGAGGTGCGAAAGCGTG	Bacteria	Proteobacteria	Gammaproteobacteria	HTCC2188	HTCC2089			0	0	0	6	0	0	88	691	595	5	18	0	0	0	0
33e75f9dd382d2bb2f79d8e0da3543ec	AGCGTTAATCGGAATTACTGGGCGTAAAGCGCACGTAGGCGGCTATTTAAGTCGGATGTGAAAGCCCTGGGCTCAACCTGGGAACTGCATTCGATACTGGGTAGCTAGAATTTGAGAGAGGCAAGTGGAATTTCCGGTGTAGCGGTGAAATGCATAGAGATCGGAAGGAACACCAGTGGCGAAGGCGACTTGCTGGCTCAAAATTGACGCTGAGGTGCGAAAGCGTG	Bacteria	Proteobacteria	Gammaproteobacteria	Thiotrichales	Thiotrichaceae	B46		0	0	0	0	0	22	84	6	0	0	0	0	0	0	0
67c83f6e114741c20fe1712651860f2b	AGCGTTAATCGGAATTACTGGGCGTAAAGCGCGCGTAGGTGGTTATATAAGCTAGATGTGAAAGCCCTGGGCTCAACCTGGGAACTGCATTTAGAACTGTATGGCTAGAGTACAGCAGAGGATAGTGGAATTTCAGGTGTAGCGGTGAAATGCGTAGAGATCTGAAGGAACATCAGTGGCGAAGGCGACTGTCTGGGCTGATACTGACACTGAGGTGCGAAAGCGTG	Bacteria	Proteobacteria	Gammaproteobacteria	Alteromonadales	Alteromonadaceae			0	14	0	0	11	21	82	102	149	0	0	0	0	0	0
e431282aeb219e3a1b45f4e3b7048e92	AGCGTTATCCGGAATCACTGGGTTTAAAGGGTGCGTAGGCGGGTTCATAAGTCAGTGGTGAAATCTGGTCGCTTAACGATCAAATTGCCTCTGAAACTGTGGATCTTGAAATATGATGAGGCTGGCAGAATGTGACATGTAGCGGTGAAATGCATAGATATGTCATAGAATACCAATTGCGAAGGCAGCTGGCTGGTCATTATTTGACGCTGAGGCACGAAAGCGTG	Bacteria	Bacteroidetes	Saprospirae	Saprospirales	Saprospiraceae			0	0	0	0	0	0	82	390	97	0	0	0	0	0	0
2d0e0ed2ee23e6a3b5629a71391f813c	AGCGTTAATCGGAATTACTGGGCGTAAAGCGCGCGTAGGTGGTTTGATAAGTTAGATGTGAAAGCCCTGGGCTCAACCTAGGAATTGCATTTAAAACTGTCTCACTAGAGTATGGTAGAGGGAAGTGGAATTCCACATGTAGCGGTGAAATGCGTAGAGATGTGGAGGAACACCAGTGGCGAAGGCGACTTCCTGGACCAATACTGACACTGAGGTGCGAAAGCGTG	Bacteria	Proteobacteria	Gammaproteobacteria	Thiohalorhabdales				0	0	0	0	0	49	81	0	0	0	0	0	0	0	0
14b98acb44dcc3c6854622230f60b45b	AGCGTTAATCGGAATTACTGGGCGTAAAGCGCACGCAGGTGGTCAATTAAGCTAGAAGTGAAAGCCCTGCGCTCAACGTGGGAAGGCCTTTTAGAACTGGTTGACTAGAGTCTTGGAGAGGAGAGTGGAATTTCAGGTGTAGCGGTGAAATGCGTAGATATCTGAAGGAACATCAGTGGCGAAGGCGACTCTCTGGCCAAAGACTGACACTCATGTGCGAAAGTGTG	Bacteria	Proteobacteria	Gammaproteobacteria	Alteromonadales	Alteromonadaceae	Glaciecola	punicea	0	0	0	0	0	14	79	0	28	0	0	0	0	0	0
e0723205f3c8793f54f5a7e7e398d3d8	AGCGTTAATCGGAATTACTGGGCGTAAAGCGCGCGTAGGTGGTTTGGTAAGTTAGATGTGAAAGCCCTGGGCTTAACCTGGGAACTGCATTTAAAACTGCCTAACTAGAGTATGGTAGAGGGAAGTGGAATTCCACATGTAGCGGTGAAATGCGTAGAGATGTGGAGGAACACCAGTGGCGAAGGCGACTTCCTGGACCAATACTGACACTGAGGTGCGAAAGCGTG	Bacteria	Proteobacteria	Gammaproteobacteria	Thiohalorhabdales				0	0	0	0	0	28	79	130	487	0	0	0	0	0	0
3677de236a6e362542f8523ba42928ca	AGCGTTGTTCGGAATTACTGGGCGTAAAGGGCGTGTAGGCGGTTTAGTCTGTTCGGTGTGAAATACCCAAGCTCAACTTGGGAACTGCATTGAATACTGCTAAACTAGAGTATTGGAGAGGAAAGTGGAATTCCTGGTGTAGAGGTGAAATTCGTAGATACCAGGAGGAACATCAGAGGCGAAGGCGACTTTCTGGACAATTACTGACGCTGAGGCGCGAAAGCGTG	Bacteria	Proteobacteria						0	4	0	0	0	6	78	13	0	0	0	0	0	0	0
f7a6d1a93b524246c6ffb162ecbc8923	AGCGTTAATCGGAATTACTGGGCGTAAAGCGCGCGTAGGCGGCTTGATCAGTCAGATGTGAAATCCCCGAGCTCAACTTGGGAACTGCATTTGATACTGTCAGGCTAGAGTATGTTAGAGGAAAGCGGAATTCCGGGTGTAGCGGTGAAATGCGTAGATATCCGGAGGAACATCAGTGGCGAAGGCGGCTTTCTGGAACAATACTGACGCTGAGGTGCGAAAGCGTG	Bacteria	Proteobacteria	Gammaproteobacteria	Chromatiales	Granulosicoccaceae	Granulosicoccus		0	0	0	0	0	0	76	62	225	0	0	0	0	0	0
06a3a58cd403fe32ce2ec61be7bc0c76	AGCGTTATCCGGAATCACTGGGTTTAAAGGGTGCGTAGGCGGATAGATAAGTCAGAGGTGAAAGCTCGCAGCTCAACTGCGAAATTGCCTTTGATACTGTTTATCTTGAATTATGTTGAGGTTAGCGGAATGAGTCATGTAGCGGTGAAATGCATAGATATGACTTAGAACACCAATTGCGAAGGCAGCTAGCTAGGCATATATTGACGCTGAGGCACGAAAGCGTG	Bacteria	Bacteroidetes	Saprospirae	Saprospirales	Saprospiraceae			0	0	0	0	0	0	76	23	42	0	7	0	0	0	0
df52360df9aca3ac525635cddeabdc99	AGCGTTAATCGGAATTACTGGGCGTAAAGCGCACGCAGGTGGTCAATTAAGCTAGAAGTGAAAGCCCCGCGCTCAACGTGGGAAGGCCTTTTAGAACTGGTTGACTAGAGTCTTGGAGAGGGGAGTGGAATTTCTAGTGTAGCGGTGAAATGCGTAGATATTAGAAGGAACATCAGTGGCGAAGGCGACTCTCTGGCCAAAGACTGACACTCATGTGCGAAAGTGTG	Bacteria	Proteobacteria	Gammaproteobacteria	Alteromonadales	Alteromonadaceae	Glaciecola	punicea	0	0	0	0	0	0	75	0	0	0	0	0	0	0	0
70d7efaf3b33f4690fc6bf18976ae103	AGCGTTATCCGGAATTACTGGGTTTAAAGGGTGCGTAGGCGGTTTAGTAAGTCAGAAGTGAAAAGTCAGAGCTTAACTTTGGCCTTGCTTTTGATACTGCTAGACTTGAATTAGGCTGAGGTTAGCGGAATGTGACATGTAGCGGTGAAATGCATAGATATGTCATAGAACACCAATTGCGAAGGCAGCTAGCTAGACCTTAATTGACGCTGAGGCACGAAAGCGTG	Bacteria	Bacteroidetes	Saprospirae	Saprospirales	Saprospiraceae			0	0	0	0	0	24	73	0	0	0	0	0	0	0	0
08d127efabd5a8a29d1c0905f42960b7	AGCGTTGTTCGGAATCACTGGGCGTAAAGAGTATGTAGGCGGCGCGGAAAGTCAGATGTGAAATCCAGGGGCTCAACCTCTGAACTGCATCCGATACTCCCGTGCTAGAGTAATGGAGGGGTAGATGGAATTCTCGGTGTAGCAGTGAAATGCGTGGATATCGAGAGGAAGACTTGTGGCGAAGGCGATCTACTGGACATTTACTGACGCTGAGATACGAAGGCTAG	Bacteria	Verrucomicrobia	Verrucomicrobiae	Verrucomicrobiales	Verrucomicrobiaceae			0	0	0	0	0	583	73	322	610	0	26	0	0	0	0
f1ca2b37edaeee0a1fcbe5c26e920177	AGCGTTGTTCGGATTCACTGGGCATAAAGAGCACGTAGGCGGCTCGCTCAGTCAGGTGTGAAAGCCCACGGCCCAACCGTGGAACTGCATCTGATACTGGCGAGCTTGAGGATGGAAGGGGTGAGTGGAACTCCAGGTGGAACGGTGAAATGTATAGATATCTGGAGGAACACCGGTGGCGAAAGCGGCTCACTGGTCCATCACTGACGCTGAGGTGCGAAAGCTAG	Bacteria	Planctomycetes	OM190	agg27				0	0	0	0	0	0	72	55	0	0	0	0	0	0	0
85d5f4a630002a611ce9eff652fe3e7a	AGCGTTGTTCGGAATCATTGGGCGTAAAGCGTATGTAGGCGGAACAGAAAGTCAGAAGTGAAATCCCGAGGCTCAACCTCGGAACTGCTTTTGAAACTTCTGTTCTAGTATCCCGGAGGGGTTGACGGAATTCCGAGTGTAGAGGTGAAATTCGCAGATATTCGGAGGAACACCAGTGGCGTAGGCGGTCAACTGGACGGGTATAGACGCTGAGATACGAAAGCGTG	Bacteria	Proteobacteria	Alphaproteobacteria	BD7-3				0	0	0	20	0	75	72	94	75	0	0	0	0	0	0
5dd59cb640959b96ad2d52b398c69a5c	AGCGTTGTTCGGAATTACTGGGCGTAAAGAGTACGTAGGCGGTCTATTAAGCCAGATGTGAAATCCCAAGGCTCAACCTTGGAACTGCATTTGGAACTGGTAGACTAGAGAATGTTAGAGGTTAGTAGAATTCCTAGTGTAGGGGTGAAATCCGTAGATATTAGGAGGAATACCGATGGCGAAGGCAGCTAACTGGGTCATTTCTGACGCTGAGGTACGAAAGCGTG	Bacteria	Proteobacteria	Alphaproteobacteria	Rickettsiales	Anaplasmataceae			0	0	0	0	0	28	72	92	18	0	0	0	0	0	0
b6ce0270fecb0020b9bb02a51790522a	AGCGTTGTTCGGAATTACTGGGCGTAAAGCGCGCGTAGGCGGACTATTAAGTGAGAGGTGAAATCCCAGGGCTCAACCCTGGAACTGCCTTTCATACTGGTAGTCTTGAGTTCGAGAGAGGTGAGTGGAATTCCAAGTGTAGAGGTGAAATTCGTAGATATTTGGAGGAACACCAGTGGCGAAGGCGGCTCACTGGCTCGATACTGACGCTGAGGTGCGAAAGTGTG	Bacteria	Proteobacteria	Alphaproteobacteria	Rhodobacterales	Rhodobacteraceae			0	0	0	0	0	0	71	0	37	0	0	0	0	0	0
10af395c9795cff8072d1a201e170ca9	AGCGTTATCCGGAATCATTGGGTTTAAAGGGTCCGCAGGCGGTCGATTAAGTTAGAGGTGAAATCCCGTCGCTCAACGACGGAACTGCCTTTAATACTGGTTGACTTGAGTCATATGGAAGTAGATAGAATAAGTAGTGTAGCGGTGAAATGCATAGATATTACTTAGAATACCGATTGCGAAGGCAGTCTACTACGTATGTACTGACGCTGAGGGACGAAAGCGTG	Bacteria	Bacteroidetes	Flavobacteriia	Flavobacteriales	Flavobacteriaceae	Tenacibaculum		0	0	0	0	0	60	70	287	78	7	28	0	0	0	0
10b633b05e4e234549c65bc5e8f119d8	AGCGTTATCCGGATTTATTGGGTTTAAAGGGTCCGTAGGCGGGAAATTAAGTCAGTGGTGAAAGCCTACAGCTCAACTGTAGAACTGCCATTGATACTGATTTTCTTGAATTTATATGAAGTGGGCGGAATGCGTCATGTAGCGGTGAAATGCACAGATATGACGCAGAACACCAATTGCGAAGGCAGCTCACTAATGTAATATTGACGCTGAGGGACGAAAGCATG	Bacteria	Bacteroidetes	Flavobacteriia	Flavobacteriales				0	0	0	0	0	55	68	127	250	0	0	0	0	0	0
ad243b24cdc099de636c81c44892f38d	AACGTTGCTCGGAATCATTGGGCGTAAAGCGTACGTAGGCGGTCTATTAAGTCTGATGTGAAAGCCCGGGGCTCAACCTCGGAAAGCCATTGGAAACTGATAGACTTGAGAATAGGAGGGGCAAGTGGAATTTCTGGTGTAGGAGTGAAATCCGTAGAGATCAGAAGGAACACCGGTGGCGAAGGCGACTTGCTGGACTATTTCTGACGCTGATGTACGAAAGCATG	Bacteria	Proteobacteria	Deltaproteobacteria	GMD14H09				0	0	0	0	0	0	68	27	0	0	0	0	0	0	0
28d47ae165879caa1b174214b3d4ec2f	AACGTTATTCGGAATCACTGGGCTTAAAGGGTGCGTAGGCGGATTTGTAGGTCAGATGTGAAATCCCACGGCTCAACCGTGGAACTGCGTTTGAAACCACAAGTCTTGAGGGGATCAGAGGAGAGCGGAACTGATGGTGGAGCGGTGAAATGCGTTGATATCATCAGGAACACCGGTGGCGAAAGCGGCTCTCTGGGATCTTTCTGACGCTGAGGCACGAAAGCTAG	Bacteria	Planctomycetes	Planctomycetia	Pirellulales	Pirellulaceae			0	0	0	0	0	27	64	89	101	0	0	0	0	0	0
feefcd072731a80073256b8c79b5edb3	AGCGTTATCCGGAATCACTGGGTTTAAAGGGTACGTAGGCGGCTAGATAAGTCAGAGGTGAAAGGCTGTGGCTCAACCATGGAATTGCCTTTGATACTGTTTAGCTTGAATTAGGTTGAGGTGGGCGGAATGCGACATGTAGCGGTGAAATGCATAGATATGTCGTAGAACACCAATTGCGAAGGCAGCTCACTGGCCCTATATTGACGCTGAGGTACGAAAGCGTG	Bacteria	Bacteroidetes	Saprospirae	Saprospirales	Saprospiraceae			0	0	0	0	0	0	64	0	0	0	0	0	0	0	0
4dc9189b609d2e4fb0183f1a37c3e699	AGCGTTGTTCGGAATTACTGGGCGTAAAGAGTACGTAGGCGGTCTATTAAGCCAGATGTGAAATCCCAAGGCTCAACCTTGGAACTGCATTTGGAACTGGTAGACTAGAGAGTGTTAGAGGTTGGTAGAATTTCTTGTGTAGGGGTGAAATCCGTAGATATAAGAAGGAATACCGATGGCGAAGGCAGCCAACTGGGACATTTCTGACGCTGAGGTACGAAAGCGTG	Bacteria	Proteobacteria						0	0	0	0	0	17	63	62	0	0	0	0	0	0	0
53e79a9902ea154908694e94cf6e8473	AGCGTTATCCGGAATCACTGGGTTTAAAGGGTGCGTAGGCGGCATAATAAGTCAGAAGTGAAAGCTCGCAGCTTAACTGTGGAATTGCTTTTGATACTGTAATGCTTGAATAAGGTTGAGGTCAGCGGAATGTGACATGTAGCGGTGAAATGCATAGATATGTCATAGAACACCAATTGCGAAGGCAGCTGGCTAGACCTTTATTGACGCTGAGGCACGAAAGCGTG	Bacteria	Bacteroidetes	Saprospirae	Saprospirales	Saprospiraceae			0	0	0	0	0	16	60	71	46	0	0	0	0	0	0
7c3524c6ed51f1ed586a3d30e799b2f9	AGCGTTATCCGGATTTACTGGGTTTAAAGGGTGCGCAGGCGGTAATTTAAGTCAGTGGTGAAAGCCTACAGCTCAACTGTAGAACTGCCATTGAAACTGAAATACTTGAGTGTGGTAGAGGTAGGCGGAATGAGTCATGTAGCGGTGAAATGCATAGATATGACTCAGAACACCGATTGCGAAGGCAGCTTACTAAACCATTACTGACGCTCATGCACGAAAGCGTG	Bacteria	Bacteroidetes						0	0	0	0	0	0	56	12	7	0	0	0	0	0	0
18f86dd7a9140eefafd7728deda206fb	AGCGTTATCCGGAATTACTGGGTTTAAAGGGTGCGTAGGCGGCATTATAAGTCAGTGGTGAAAAGTCTGGGCTTAACCGAGGCCTTGCCATTGAAACTGTAAAGCTTGAAATAAGTTGAGGTAGGCGGAATGTGACATGTAGCGGTGAAATGCATAGATATGTCATAGAACACCAATTGCGAAGGCAGCTTACTAGACTTCATTTGACGCTGAGGCACGAAAGCGTG	Bacteria	Bacteroidetes	Saprospirae	Saprospirales	Saprospiraceae			0	0	0	0	0	19	53	40	27	0	0	0	0	0	0
50a4f90705995dfaa7c2d937977e77aa	AGCGTTGTTCGGAATAACTGGGCGTAAAGCGTGTGTAGGCTGCGCGGAAAGTCGGATGTGAAAGCCCAAGGCTTAACCTTGGAACTGCATTCGATACTCCCGTGCTAGAGTAATGGAGAGGTAAGTGGAATTCTCGGTGTAGCAGTGAAATGCGTAGATATCGAGAGGAACATCAATGGCGAAGGCAACTTACTGGACATTTACTGACGCTCAGACACGAAGGCTAG	Bacteria	Verrucomicrobia	Verrucomicrobiae	Verrucomicrobiales	Verrucomicrobiaceae			0	0	0	0	0	45	53	0	0	0	0	0	0	0	0
bcc2ab81c70328192f105aec6a0be164	AGCGTTGTTCGGATTTACTGGGCGTAAAGCGCGCGCAGGCGGATTAATAAGTCAGATGTGAAATCCCAGGGCTCAACCCTGGAACTGCGTCTGAAACTATTAGTCTAGAGTCTCATAGGGGGTAGGGGAATTTCACGTGTAGGGGTAAAATCCGTAGAGATGTGAAGGAACACCGGTGGCGAAGGCGCCTACCTGGATGAGTACTGACGCTGAGGCGCGAAAGCGTG	Bacteria	Proteobacteria	Deltaproteobacteria	Bdellovibrionales	Bacteriovoracaceae			0	0	0	0	0	0	52	0	0	0	0	0	0	0	0
aed932b8332725463a4452511ca6b377	AGCGTTATCCGGAATTATTGGGTTTAAAGGGTCCGTAGGCGGGCCGATAAGTCAGGGGTGAAAGTTTGCAGCTCAACTGTAAAATTGCCTTTGATACTGTTGGTCTTGAGTTATAGTGAAGTTGCCGGAATATGTAGTGTAGCGGTGAAATGCATAGATATTACATAGAACACCGATTGCGAAGGCAGGTGACTAACTATATACTGACGCTGATGGACGAAAGCGTG	Bacteria	Bacteroidetes	Flavobacteriia	Flavobacteriales	Flavobacteriaceae	Maribacter		0	0	0	0	0	37	52	17	0	0	0	0	0	0	0
e1a3c92851c2d0d6a1b4de2c7afd19e2	AGCGTTGTTCGGAATTACTGGGCGTAAAGCGTACGTAGGCGGATCAGAAAGTATGGGGTGAAATCCCAGGGCTTAACCCTGGAACTGCCTCATAAACTCCTGGTCTTGAGTTCGAGAGAGGTGAGTGGAATTCCAAGTGTAGAGGTGAAATTCGTAGATATTTGGAGGAACACCAGTGGCGAAGGCGGCTCACTGGCTCGATACTGACGCTGAGGTACGAAAGTGTG	Bacteria	Proteobacteria	Alphaproteobacteria	Rhodobacterales	Rhodobacteraceae	Phaeobacter		0	0	0	0	15	0	52	0	0	0	0	0	0	0	0
11c88c94c2e65d829f7d71d406558655	AGCGTTAATCGGAATTACTGGGCGTAAAGCGCACGTAGGCGGTTGATTAAGTCGAATGTGAAAGCCCCGGGCTCAACCTGGGAATTGCATCCGATACTGGTCAACTAGAATTTGGGAGAGGTAAGTGGAATTTCCGGTGTAGCGGTGAAATGCATAGAGATCGGAAGGAACACCAGTGGCGAAGGCGACTTACTGGACCAAAATTGACGCTGAGGTGCGAAAGCGTG	Bacteria	Proteobacteria	Gammaproteobacteria	Thiotrichales	Thiotrichaceae	Thiothrix		0	0	0	0	0	0	51	4	0	0	0	0	0	0	0
3475f5eb7ba8e98dc1280f7c18a2805a	AGCGTTAATCGGAATTACTGGGCGTAAAGCGTGCGTAGGTGGTTTGTTAAGCAAGATGTGAAAGCCCCGGGCTCAACCTGGGAACTGCATTTTGAACTGGCAAACTAGAGTTTTGTAGAGGGTAGTGGAATTTCCAGTGTAGCGGTGAAATGCGTAGAGATTGGAAGGAACATCAGTGGCGAAGGCGGCTACCTGGACAGAGACTGACACTGAGGCACGAAAGCGTG	Bacteria	Proteobacteria	Gammaproteobacteria	Alteromonadales	Colwelliaceae			0	26	0	85	41	47	48	26	32	0	17	0	0	0	0
f7f53b3a5f8e55f64a1f32099bf824c3	AGCGTTGCTCGGAATCACTGGGCGTAAAGCGTACGCAGGCGGTCTAGTAAGTTGGGTGTGAAAGCCCGGGGCTCAACCCCGGAACTGCATTCAAAACTGCTAAACTTGAGTACGAGAGAGGAGAGCGGAATTCCTGGTGTAGAGGTGAAATTCGTAGATATCAGGAGGAACACCCGTGGCGAAAGCGGCTCTCTGGCTCGATACTGACGCTCATGTACGAAAGCGTG	Bacteria	Proteobacteria	Deltaproteobacteria	Myxococcales	OM27			0	0	0	0	0	8	48	0	0	0	0	0	0	0	0
72ec1f5103fe6c75b3e1b7b9dc14fc8b	AGCGTTGTTCGGAATTACTGGGCGTAAAGCGTACGTAGGCGGATTGGAAAGTAGGGGGTGAAATCCCAGGGCTCAACCCTGGAACTGCCTCCTAAACTATCAGTCTAGAGTTCGAGAGAGGTGAGTGGAATTCCAAGTGTAGAGGTGAAATTCGTAGATATTTGGAGGAACACCAGTGGCGAAGGCGGCTCACTGGCTCGATACTGACGCTGAGGTACGAAAGTGTG	Bacteria	Proteobacteria	Alphaproteobacteria	Rhodobacterales	Rhodobacteraceae	Loktanella		0	0	0	0	0	49	48	0	0	0	0	0	0	0	0
17816ee0475a4257f13026c056c34b86	AGCGTTATCCGGATTTATTGGGTTTAAAGGGTCCGTAGGCGGGGTTTTAAGTCAGTGGTGAAAGCCTACAGCTCAACTGTAGAACTGCCATTGAAACTGGAACTCTTGAATGTGATTGAAGTAGGCGGAATATGTCATGTAGCGGTGAAATGCTTAGATATGACATAGAACACCGATAGCGAAGGCAGCTTACTAAGTCATGATTGACGCTGATGGACGAAAGCGTG	Bacteria	Bacteroidetes	Flavobacteriia	Flavobacteriales				0	0	0	0	4	0	47	0	0	0	0	0	0	0	0
3c9918aba2d30a56d2742f17f130489f	AGCGTTGTTCGGAATTACTGGGCGTAAAGCGCACGTAGGCGGACTATTAAGTGAGGGGTGAAATCCCAGGGCTCAACCCTGGAACTGCCTCTCATACTGGTAGTCTAGAGTTCGAGAGAGGTGAGTGGAATTCCGAGTGTAGAGGTGAAATTCGTAGATATTCGGAGGAACACCAGTGGCGAAGGCGGCTCACTGGCTCGATACTGACGCTGAGGTGCGAAAGCGTG	Bacteria	Proteobacteria	Alphaproteobacteria	Rhizobiales	Phyllobacteriaceae			0	0	0	0	0	0	47	0	21	0	0	0	0	0	0
c110f6ce9642c867612a3a3159f4b1a2	AGCGTTGTTCGGATTTATTGGGCGTAAAGCGCGCGCAGGCGGATTAATAAGTCAGGTGTGAAATCTCAGGGCCTAACCCTGAAACTGCGCCTGAAACTATTGATCTAGAGTTGTCCAGAGGGAAGGGGAATTTCACGTGTAGGGGTAAAATCCGTAGAGATGTGAAGGAACACCAGAGGCGAAGGCGCCTTCCTGGAGATTAACTGACGCTGAGGCGCGAAAGCGTG	Bacteria	Proteobacteria	Deltaproteobacteria	Bdellovibrionales	Bacteriovoracaceae			0	0	0	0	0	0	46	0	27	0	0	0	0	0	0
40844ae6cd4b5ecf6f6dc8d99f7685b8	AGCGTTATCCGGAATCATTGGGTTTAAAGGGTCCGTAGGCGGATTTATAAGTCAGTGGTGAAAGTTTGCGGCTCAACCGTAAAATTGCCATTGATACTGTAAGTCTTGAATTACTATGAAGTGGTTAGAATAAGTAGTGTAGCGGTGAAATGCATAGATATTACTTAGAATACCGATTGCGAAGGCAGATCACTAATAGTACATTGACGCTGAGGGACGAAAGCGTG	Bacteria	Bacteroidetes	Flavobacteriia	Flavobacteriales	Flavobacteriaceae	Aquimarina		0	16	0	26	0	0	46	34	0	0	0	0	0	0	0
f140e0a82d96dafae3284653fab214af	AGCGTTATCCGGAATCATTGGGTTTAAAGGGTCCGCAGGCGGTCAATTAAGTCAGAGGTGAAATACCATAGCTCAACTATGGAACTGCCTTTGATACTGGTTGACTTGAGTTATATGGAAGTAGATAGAATGTGTAGTGTAGCGGTGAAATGCATAGATATTACACAGAATACCGATTGCGAAGGCAGTCTACTACGTATATACTGACGCTGAGGGACGAAAGCGTG	Bacteria	Bacteroidetes	Flavobacteriia	Flavobacteriales	Flavobacteriaceae	Polaribacter		0	0	0	0	0	0	46	0	0	0	0	0	0	0	0
f21d7a2a43f579f2dd8cfb9717a06bd9	AGCGTTGTTCGGATTTACTGGGCGTAAAGCGCGCGCAGGCGGACTAATAAGTCAGATGTGAAATCCCGGGGCTCAACCCCGGAACTGCGTCTGAAACTATTAGTCTAGAGTCTCATAGGGGGTAGGGGAATTTCACGTGTAGGGGTAAAATCCGTAGAGATGTGAAGGAACACCGGTGGCGAAGGCGCCTACCTGGATGAGTACTGACGCTGAGGCGCGAAAGCGTG	Bacteria	Proteobacteria	Deltaproteobacteria	Bdellovibrionales	Bacteriovoracaceae			0	0	0	0	0	40	44	29	52	0	0	0	0	0	0
0f92626ae48aee3728d96d2e41dc487c	AGCGTTATCCGGAATCACTGGGTTTAAAGGGTGCGTAGGCGGATAAATAAGTCAGAGGTGAAAGCTTTCCGCTTAACGGGAAAATTGCCTTTGATACTGTTTATCTTGAATTATGTTGAGGTTAGCGGAATGTGACATGTAGCGGTGAAATGCATAGATATGTCATAGAACACCAATTGCGAAGGCAGCTAGCTAGGCATATATTGACGCTGAGGCACGAAAGCGTG	Bacteria	Bacteroidetes	Saprospirae	Saprospirales	Saprospiraceae			0	5	0	0	0	49	44	0	0	0	0	0	0	0	0
b9681a564ccf71f34e2ef08b110d4a5a	AACGTTAATCGGAATTACTGGGCGTAAAGCGCGCGTAGGCGGTTTGTTAAGTGGGATGTGAAAGCCCTGGGCTCAACCTGGGAACTGCATTTCAAACTGGCAAGCTAGAGTATGGTAGAGGCTGGTAGAATTTCCTGTGTAGCGGTGAAATGCGTAGATATAGGAAGGAATACCGATGGCGAAGGCAGCCGGCTGGACCAATACTGACGCTGAGGTGCGAAAGCGTG	Bacteria	Proteobacteria	Gammaproteobacteria	HTCC2188	HTCC2089			0	0	0	0	0	0	43	32	0	0	0	0	0	0	0
bc4017df17713ef38a278e96207b5af7	AGCGTTGTTCGGAATTACTGGGCGTAAAGCGTACGTAGGCGGATCAGAAAGTAGGGGGTGAAATCCCGAGGCTCAACCTCGGAACTGCCTCCTAAACTCCTGGTCTTGAGTTCGAGAGAGGTGAGTGGAATTCCAAGTGTAGAGGTGAAATTCGTAGATATTTGGAGGAACACCAGTGGCGAAGGCGGCTCACTGGCTCGATACTGACGCTGAGGTACGAAAGTGTG	Bacteria	Proteobacteria	Alphaproteobacteria	Rhodobacterales	Rhodobacteraceae			0	0	0	0	0	0	42	30	19	0	0	0	0	0	0
1dd8e193e0465a9a1cd6dca6811f9cee	AGCGTTATCCGGATTTACTGGGTTTAAAGGGTACGCAGGCGGTAATATAAGTCAGTGGTGAAAGCTTCCAGCTCAACTGGAAAACTGCCATTGATACTGTATTACTTGAATTTGGGAGAGGTAGGCGGAATACATCATGTAGCGGTGAAATGCTTAGATATGATGTAGAACACCGATTGCGAAGGCAGCTTACTAGACCAATATTGACGCTCATGTACGAAAGCGTG	Bacteria	Bacteroidetes	Saprospirae	Saprospirales				0	0	0	0	0	0	42	0	0	0	0	0	0	0	0
57fb994629673f09e051933cb0f7d159	AGCGTTAATCGGAATTACTGGGCGTAAAGCGTGCGTAGGTGGTTATTTAAGCAAGATGTGAAAGCCCCGGGCTCAACCTGGGAACTGCATTTTGAACTGGGTAACTAGAGTTTTGTAGAGGGTAGTGGAATTTCCAGTGTAGCGGTGAAATGCGTAGAGATTGGAAGGAACATCAGTGGCGAAGGCGGCTACCTGGACAGAAACTGACACTGAGGCACGAAAGCGTG	Bacteria	Proteobacteria	Gammaproteobacteria	Alteromonadales	Colwelliaceae			0	0	0	0	0	0	41	39	27	0	0	0	0	0	0
abda0cecc1da32dfceb8f00de0e01229	AGCGTTATCCGGATTTACTGGGTTTAAAGGATGCGTAGGCGGAAAATTAAGTCAGTGGTGAAAGCCCGGGGCTCAACCCCGGAACTGCCATTGATACTGGTTTTCTTGAATCAAGTCGAGGTTGGCGGAATGTAACGTGTAGCGGTGAAATGCTTAGATATGTTACAGAACACCGATTGCGAAGGCAGCTGGCTAGACTTGTATTGACGCTCAGGCATGAAAGCGTG	Bacteria	Bacteroidetes	Saprospirae	Saprospirales				0	0	0	0	0	0	41	13	0	0	0	0	0	0	0
d2a7bbbddc00dc88d66e09bdb976fa99	AGCGTTGTTCGGAATCACTGGGCGTAAAGCGTATGTAGGCTGTAAGGTAAGTCAGATGTGAAAGCCCAGGGCTCAACCCTGGAACTGCATCCGATACTGCCCTACTAGAGTAGTGGAGGGGTATATGGAATTCACGGTGTAGCAGTGAAATGCGTAGATATCGTGAGGAACACTGGCGGCGAAGGCGATATACTGGACACTTACTGACGCTCAGATACGAAGGCTAG	Bacteria	Verrucomicrobia	Verrucomicrobiae	Verrucomicrobiales	Verrucomicrobiaceae	MSBL3		0	0	0	0	0	15	41	18	0	0	0	0	0	0	0
0444ef0ab4a0364886aedf61c3bc47f9	AGCGTTATCCGGAATCACTGGGTTTAAAGGGTGCGTAGGCGGCCTTATAAGTCAGATGTGAAAGCTTCCAGCTTAACTGGAAAATTGCATTTGATACTGTAGGGCTTGAATCACGTTGAGGTTAGCGGAATGTGACATGTAGCGGTGAAATGCATAGATATGTCATAGAACACCAATTGCGTAGGCAGCTAACTAGGCGTGTATTGACGCTGAGGCACGAAAGCGTG	Bacteria	Bacteroidetes	Saprospirae	Saprospirales	Saprospiraceae			0	0	0	0	0	11	39	58	30	0	0	0	0	0	0
99593db85406925dedbd5f43aff85be3	AGCGTTATCCGGAATCACTGGGTTTAAAGGGTGCGTAGGCGGGAGAATAAGTCAGGGGTGAAATCTGGTCGCTTAACGATCAAATTGCCTCTGAAACTGTTTTTCTTGAAATATGATGAGGCTGGCAGAATGTGACATGTAGCGGTGAAATGCATAGATATGTCATAGAATACCAATTGCGAAGGCAGCTGGCTGGTCATTATTTGACGCTGAGGCACGAAAGCGTG	Bacteria	Bacteroidetes	Saprospirae	Saprospirales	Saprospiraceae			0	0	0	0	0	0	38	0	0	0	0	0	0	0	0
6cf76b6153480c0aa87bf212633f0f28	AGCGTTGTTCGGAATCATTGGGCGTAAAGCGGGTGTAGGCGGAACTATAAGTCAGAAGTGAAAGCCCTGGGCTCAACCCAGGAAGTGCTTTTGAAACTATGGTTCTTGAGTGCAGTAGAGGAGAGTGGAATTCCTAGTGTAGTGGTGAAATACGTAGATATTAGGAGGAACACCGGCGGCGAAGGCGGCTCTCTGGACTGTAACTGACGCTCAGACCCGAAAGCGTG	Bacteria	Proteobacteria	Deltaproteobacteria	Bdellovibrionales	Bdellovibrionaceae	Bdellovibrio		0	0	0	0	0	0	37	0	0	0	0	0	0	0	0
0e8f85e7e544ee73e0b02f17a4ed85b7	AGCGTTAATCGGAATTACTGGGCGTAAAGCGCGCGTAGGCGGTTAGTTAAGTCAGATGTGAAAGCCCCGGGCTCAACCTGGGAATTGCCTCTGAAACTGGCTAGCTAGAGTTTGGAAGAGGGGAGTAGAATTTCAGGTGTAGCGGTGAAATGCATAGAGATCTGAAGGAATACCAGTGGCGAAGGCGACTCCCTGGTCCAGAACTGACGCTGAGGTGCGAAAGCGTG	Bacteria	Proteobacteria	Gammaproteobacteria	Thiotrichales	Thiotrichaceae	Leucothrix		0	0	0	0	0	0	37	0	0	0	0	0	0	0	0
6e200d87d616b56e8cee18df28d74003	AGCGTTGTCCGGATTTATTGGGCGTAAAGAGCTCGTAGGTGGTTCGGTAAGTCGGATGTGAAAACTCAAGGCTCAACCTTGAGACGCCATCCGATACTGCTGTGACTTGAGTTCGGTAGAGGAGTGTGGAATTCCTGGTGTAGCGGTGAAATGCGCAGATATCAGGAGGAACACCAACAGCGAAGGCAGCACTCTGGGCCGATACTGACACTGAGGAGCGAAAGCATG	Bacteria	Actinobacteria	Acidimicrobiia	Acidimicrobiales	SC3-41			0	0	3	0	0	16	36	0	9	0	0	0	0	0	0
5b60dc59e921362c4fc1817293d90498	AGCGTTGTTCGGAATCACTGGGCGTAAAGAGTATGTAGGCGGATATGAAAGTCAGAAGTGAAATCCCAAGGCTCAACCTTGGAATTGCTTTTGAAACTTCATATCTCGAGTCCCGGAGGGGCCAGTAGAATTCCTAGTGTAGAGGTGAAATTCGCAGATATTAGGAGGAATACCAGTGGCGTAGGCGACTGGCTGGACGGGTACTGACGCTGAGATACGAAAGCGTG	Bacteria	Proteobacteria	Alphaproteobacteria	BD7-3				0	0	0	0	0	46	36	12	331	6	0	0	0	0	0
59b2b51275fc9367a7b9bcb51de445d4	AGCGTTATCCGGAATCATTGGGTTTAAAGGGTTCGCAGGCGGTCTAATAAGTCAGTGGTGAAATCTCGGGGCTCAACCTCGAAACTGCCATTGATACTGTTAGACTTGAATATAGTTGGAGTAGGCGGAATGTGTAGTGTAGCGGTGAAATGCTTAGATATTACACAGAACACCGATAGCGAAGGCAGCTTACTAAACTATTATTGACGCTCATGAACGAAAGCGTG	Bacteria	Bacteroidetes	Flavobacteriia	Flavobacteriales	Cryomorphaceae	Crocinitomix		0	0	0	0	0	0	36	0	10	0	0	0	0	0	0
1376eac0430fe209a69f0f987137e760	AGCGTTATTCGGAATTACTGGGCGTAAAGGGCGCGTAGGCGGACTAATAAGTTGGGAGTGAAAGCCCGGGGCTTAACCTCGGAACTGCTTTCAAAACTGTTAGTCTAGAGTGAAGTAGGGGGTGATGGAATTCCTAGTGTAGAGGTGAAATTCTTAGATATTAGGAGGAACACCGGTGGCGAAGGCGGTCACCTGGACTTCAACTGACGCTGAGGCGCGAAAGCGTG	Bacteria	Proteobacteria	Alphaproteobacteria	Rickettsiales	Rickettsiaceae			0	0	0	0	0	0	36	10	12	0	0	0	0	0	0
68b6abf10c6b8724632c27dca6200618	AGCGTTAATCGGAATTACTGGGCGTAAAGCGCGCGTAGGCGGCTTGTCAAGTTGGATGTGAAATCCCCGAGCTCAACTCGGGAACTGCATTCAAAACTGGCAGGCTAGAGTGTGTAAGAGGATAGTGGAATTCCAGGTGTAGCGGTGAAATGCGTAGATATCTGGAGGAACATCAGTGGCGAAGGCGACTATCTGGTACAACACTGACGCTGAGGTGCGAAAGCGTG	Bacteria	Proteobacteria	Gammaproteobacteria	Chromatiales	Granulosicoccaceae	Granulosicoccus		0	0	0	0	0	0	35	0	33	0	0	0	0	0	0
3ec97a7e4e4586548cdcaeff1e265f3b	AGCGTTGTTCGGAATTACTGGGCGTAAAGCGCACGTAGGCGGATTTTTAAGTTAGAGGTGAAATCCCAGGGCTCAACCCTGGAACTGCCTTTAATACTGGAAGTCTAGAGTTCGAGAGAGGTGAGTGGAATTCCGAGTGTAGAGGTGAAATTCGTAGATATTCGGAGGAACACCAGTGGCGAAGGCGGCTCACTGGCTCGATACTGACGCTGAGGTGCGAAAGCGTG	Bacteria	Proteobacteria	Alphaproteobacteria					0	0	0	0	0	23	35	0	0	0	0	0	0	0	0
7ccc84d25df85f0906afeb9cb2953169	AGCGTTGTTCGGAATTATTGGGCGTAAAGCGGGCGTAGGCTGTCTAGCAGGTCGGATGTGAAATCCCGGGGCTCAACCCCGGAACTGCGTCCGAAACCCCTAGACTTGAATACGAGAGAGGGTTGTGGAATTGTCAGTGTAGAGGTGAAATTCGTAGATATTGGCAAGAACATCAGTGGCGAAGGCGACAACCTGGCTCGATATTGACGCTGAGGCCCGAAAGCATG	Bacteria	Proteobacteria	Alphaproteobacteria					0	0	0	0	0	0	35	19	0	0	0	0	0	0	0
44e1576e6210dbcfae6f78195cb1c61a	AGCGTTATTCGGATTTATTGGGCGTAAAGCGCGCGCAGGCGGATGGATAAGTCAGATGTGAAATCTCGGGGCTCAACCCCGAAACTGCGTCTGAAACTATTCATCTAGAGTTATGGAGGGGGAAGTGGAATTTCGCATGTAGGGGTAAAATCCGTAGAGATGCGAAGGAACACCAGAGGCGAAGGCGACTTCCTGGCCATATACTGACGCTGAGGCGCGAAAGCGTG	Bacteria	Proteobacteria	Deltaproteobacteria	Bdellovibrionales	Bacteriovoracaceae	Bacteriovorax		0	0	0	0	0	10	34	35	0	0	0	0	0	0	0
d5ebdc1261394b997aafe56ba4c4eea0	AGCGTTATCCGGAATCACTGGGTTTAAAGGGTGCGTAGGCGGGCTACTAAGTCAGAGGTGAAATCTGGTCGCTTAACGATCAAATTGCCTTTGAAACTGGAAGTCTTGAAATATGATGAGGCTGGCAGAATGTGACATGTAGCGGTGAAATGCATAGATATGTCATAGAATACCAATTGCGAAGGCAGCTGGCTGGTCATTATTTGACGCTGAGGCACGAAAGCGTG	Bacteria	Bacteroidetes	Saprospirae	Saprospirales	Saprospiraceae			0	0	0	0	0	0	34	40	20	0	0	0	0	0	0
72c42368556ef2ffddbd64633c07f22e	AGCGTTATCCGGATTTATTGGGTTTAAAGGGTCCGTAGGCGGAATTTTAAGTCAGTGGTGAAAGCCTACAGCTCAACTGTAGAACTGCCATTGATACTGAAATTCTTGAATATATATGAAGTGGGCGGAATGCGTCATGTAGCGGTGAAATGCACAGATATGACGCAGAACACCAATTGCGAAGGCAGCTCACTAATGTGTTATTGACGCTGAGGGACGAAAGCATG	Bacteria	Bacteroidetes	Flavobacteriia	Flavobacteriales				0	0	0	0	0	0	33	0	0	0	0	0	0	0	0
a93320766d7ae4200c83a432741d6d57	AGCGTTAATCGGAATTACTGGGCGTAAAGCGCGCGTAGGTGGTTTGTTAAGTTAGATGTGAAAGCCCCGGGCTTAACCTGGGAATTGCATTTAAAACTGGCTTACTAGAGTATGGTAGAGGGAAGTGGAATTCCACATGTAGCGGTGAAATGCGTAGAGATGTGGAGGAACACCAGTGGCGAAGGCGACTTCCTGGACCAATACTGACACTGAGGTGCGAAAGCGTG	Bacteria	Proteobacteria	Gammaproteobacteria	Thiohalorhabdales				0	0	0	0	0	0	33	137	0	0	0	0	0	18	0
8c2b86743a6d1f160c3dc23ce6482770	AGCGTTATCCGGATTTACTGGGTTTAAAGGGTGCGCAGGCGGTAATTTAAGTCAGTGGTGAAAGCCTACAGCTCAACTGTAGAACTGCCATTGAAACTGAAATACTTGAGTGTGGTAGAGGTAGGCGGAATGAGTCATGTAGCGGTGAAATGCATAGATATGACTCAGAACACCGATTGCGAAGGCAGCTTACTAAACCATTACTGACGCTCAGGCACGAAAGCGTG	Bacteria	Bacteroidetes						0	0	0	0	0	0	33	0	0	0	0	0	0	0	0
d268f3329003c44f2e1d63a7f13dd32a	AGCGTTGTTCGGATTTATTGGGCGTAAAGCGCGCGCAGGCGGATTGCTAAGTCAGATGTGAAATCTCGAGGCTCAACCTCGAAACTGCGTCTGAAACTGGTAATCTAGAATTTTGGAGGGGAGAGCGGAATTTCGCATGTAGGGGTAAAATCCGTAGAGATGCGAAGGAACACCAGAGCCGAAGGGGGCTCTCTGGCCAAATATTGACGCTGAGGCGCGAAAGCGTG	Bacteria	Proteobacteria	Deltaproteobacteria	Bdellovibrionales	Bacteriovoracaceae	Bacteriovorax		0	0	0	0	0	0	31	13	14	0	0	0	0	0	0
ea596e0af5b8c45a3c5b4603f13954eb	AGCGTTATTCGGATTTACTGGGCGTAAAGCGCGCGCAGGCGGATTGGCAAGTCAGATGTGAAATCTCGGGGCTCAACCCCGAAACTGCGTCTGAAACTGCTAGTCTAGAGTTTTGGAGGGGGAAGTGGAATTTCGCATGTAGGGGTAAAATCCGTAGAGATGCGAAGGAACACCAGAGGCGAAGGCGACTTCCTGGCCAACAACTGACGCTGAGGCGCGAAAGCGTG	Bacteria	Proteobacteria	Deltaproteobacteria	Bdellovibrionales	Bacteriovoracaceae	Bacteriovorax		0	0	0	0	0	0	31	0	7	0	0	0	0	0	0
c5f45364f282cb702e2fe00b64b05a26	AGCGTTATCCGGAATTATTGGGTTTAAAGGGTCCGTAGGCGGGTCGATAAGTCAGAGGTGAAATGCTGTAGCTCAACTATAGCACTGCCTTTGATACTGTCGGTCTTGAGTCATAGTGAAGTGGGCGGAATATGTAGTGTAGCGGTGAAATGCATAGATATTACATAGAACACCGATTGCGAAGGCAGCTCACTAACTATGTACTGACGCTGATGGACGAAAGCGTG	Bacteria	Bacteroidetes	Flavobacteriia	Flavobacteriales	Flavobacteriaceae			0	0	0	0	0	16	31	0	0	0	0	0	0	0	0
687415319c69ea24d84bd9ac25e3ca9e	AGCGTTATCCGGAATCATTGGGTTTAAAGGGTCCGTAGGTGGATAATTAAGTCAGAGGTGAAAGTTTGCGGCTCAACCGTAAAATTGCCTTTGATACTGGTTATCTTGAATTATTGTGAAGTGGTTAGAATATGTAGTGTAGCGGTGAAATGCATAGATATTACATAGAATACCAATTGCGAAGGCAGATCACTAACAATATATTGACACTGATGGACGAAAGCGTG	Bacteria	Bacteroidetes	Flavobacteriia	Flavobacteriales	Flavobacteriaceae	Winogradskyella		0	0	0	0	0	0	31	0	0	0	0	0	0	0	0
08d7f42522e4676fb8e897e2459c8333	AGCGTTGTTCGGATTTACTGGGCATAAAGAGCACGTAGGCGGCCCGCTCAGTCAGATGTGAAAGCCCACGGCCCAACCGTGGAACTGCATTTGATACTGGCGGGCTTGAGGATGGAAGGGGTGAGTGGAACTTCAGGTGGAACGGTGAAATGTATAGATATCTGAAGGAACACCGGTGGCGAAAGCGGCTCACTGGTCCATTTCTGACGCTGAGGTGCGAAAGCTAG	Bacteria	Planctomycetes	OM190	agg27				0	0	0	0	0	0	30	47	0	0	0	0	0	0	0
b1587a58c09746a339144624d4669abc	AGCGTTATCCGGAATCATTGGGTTTAAAGGGTCCGTAGGCGGATTTATAAGTCAGTGGTGAAAGTTTGCGGCTTAACCGTAAAATTGCCATTGATACTGTAAGTCTTGAATTATAATGAAGTGGTTAGAATAAGTAGTGTAGCGGTGAAATGCATAGATATTACTTAGAATACCGATTGCGAAGGCAGATCACTAATTATACATTGACGCTGAGGGACGAAAGCGTG	Bacteria	Bacteroidetes	Flavobacteriia	Flavobacteriales	Flavobacteriaceae	Aquimarina		0	0	0	0	0	30	30	0	0	0	0	0	0	0	0
3c0521047bd907d83637bfad60b0c7a6	AGCGTTATCCGGAATTACTGGGTTTAAAGGGTGCGTAGGCGGTTTAATAAGTCAGAAGTGAAAAGTCCGAGCTCAACTGGGGCCTTGCTTTTGATACTGTTAGACTTGAATCAGGCTGAGGTTAGCGGAATGTGACATGTAGCGGTGAAATGCATAGATATGTCATAGAACACCAATTGCGAAGGCAGCTAACTAGACCTCGATTGACGCTGAGGCACGAAAGCGTG	Bacteria	Bacteroidetes	Saprospirae	Saprospirales	Saprospiraceae			0	0	0	0	0	0	30	23	20	0	0	0	0	0	0
5b548a254073a54fddb5bdf4159fedcb	AGCGTTGTTCGGAATTATTGGGCGTAAAGCGGGTGCAGGTGGTTTTATAAGTCAGAAGTGAAAGCCCCGGGCTCAACCCGGGAAGGGCTTTTGATACTGTAAAACTTGAGTGTAGGAGAGGATAGTAGAATTCCTGGTGTAGTGGTGAAATACGTAGATATCAGGAGGAATACCGGTGAGGAAGCTGGCTGTCTGGCCTAACACTGACACTCATACCCGAAAGCGTG	Bacteria	Proteobacteria	Deltaproteobacteria	Bdellovibrionales	Bdellovibrionaceae	Bdellovibrio		0	0	0	0	0	13	29	19	109	0	0	0	0	0	0
8b53beb7357ac629dbb282b9c3534fba	AGCGTTGCTCGGAATTACTGGGCGTAAAGGGCCCGCAGGCGGCTTGTTAAGTTGGGTGTGAAAGCCCGGGGCTCAACCCCGGAACTGCGCCCAAAACTGGCAAGCTTGAGTATAGGAGAGGAAAGCGGAATTCCTGGTGGAGAGGTGAAATTCGTAGATATCAGGAGGAACACCAGTGGCGAAAGCGGCTTTCTGGCCTAATACTGACGCTCAGGGGCGAAAGCGTG	Bacteria	Proteobacteria	Deltaproteobacteria	Myxococcales	OM27			0	0	0	0	0	8	29	30	0	0	0	0	0	0	0
fc6ef8b098a21b5d4aa76fa388c47e16	AGCGTTAATCGGAATTACTGGGCGTAAAGCGCGCGTAGGTGGTTTGATAAGTTAGATGTGAAAGCCCTGGGCTTAACCTAGGAATTGCATTTAAAACTGTCTCACTAGAGTATGGTAGAGGGAAGTGGAATTCCACATGTAGCGGTGAAATGCGTAGAGATGTGGAGGAACACCAGTGGCGAAGGCGACTTCCTGGACCAATACTGACACTGAGGTGCGAAAGCGTG	Bacteria	Proteobacteria	Gammaproteobacteria	Thiohalorhabdales				0	0	0	0	0	27	29	158	0	0	0	0	0	0	0
a3f786bbf799d1a8c2e4f0138910865d	AACGTTGCTCGGAATTACTGGGCGTAAAGCGCGTGTAGGCGGATTCGAAAGTCAGATGTGAAATCCCTGGGCTCAACCTAGGAACTGCATTTGAAACTTCGTGTCTAGAGTGATGGAGAGGAAAGCGGAATTATTGGTGTAGAGGTGAAATTCGTAGATATCAATAGGAACACCAGTGGCGAAGGCGGCTTTCTGGACATTTACTGACGCTGAGACGCGAAAGCATG	Bacteria	Proteobacteria	Deltaproteobacteria	Myxococcales				0	0	0	0	0	0	28	12	3	0	0	0	0	0	0
07e66c73d192c3716b517aae112016e6	AGCGTTATCCGGATTTACTGGGTTTAAAGGGTGCGCAGGCGGTACTATAAGTCAGTGGTGAAAGCTTCCAGCTCAACTGGAAAACTGCCATTGATACTGTAGTACTTGAATTTGGGAGAGGTAGGCGGAATACATCATGTAGCGGTGAAATGCTTAGATATGATGTAGAACACCGATTGCGAAGGCAGCTTACTAGACCAATATTGACGCTCATGCACGAAAGCGTG	Bacteria	Bacteroidetes	Saprospirae	Saprospirales				0	0	0	0	0	0	27	0	0	0	0	0	0	0	0
8648e1c028ca4ec3134c60edc20fbc27	AGCGTTGTTCGGAATTACTGGGCGTAAAGCGCACGTAGGCGGATTTTTAAGTTAGAGGTGAAATCCCAGGGCTCAACCCTGGAACTGCCTTTAATACTGGAAGTCTTGAGTTCGAGAGAGGTGAGTGGAATTCCAAGTGTAGAGGTGAAATTCGTAGATATTTGGAGGAACACCAGTGGCGAAGGCGGCTCACTGGCTCGATACTGACGCTGAGGTGCGAAAGCGTG	Bacteria	Proteobacteria	Alphaproteobacteria	Rhodobacterales	Rhodobacteraceae	Octadecabacter	antarcticus	0	0	0	0	0	0	26	0	222	0	55	0	0	0	0
9fe1cd39c002347083a7fb6dd18b9bcb	AGCGTTGTTCGGAATTACTGGGCGTAAAGCGCGTGTAGGCGGGCTGACAAGCCAGAGGTGAAATCCCAGAGCTCAACTCTGGAACTGCCTTTGGAACTGTCAGCCTAGAATCTTGGAGGGGGTGGTGGAATTCCTAGTGTAGAGGTGAAATTCGTAGATATTAGGAGGAACACCGGTGGCGAAGGCGACCACCTGGACAAGTATTGACGCTGAGACGCGAAAGCGTG	Bacteria	Proteobacteria	Alphaproteobacteria	Rickettsiales	Rickettsiaceae			0	0	0	5	0	0	26	16	0	0	0	0	0	0	0
433a400f611291f5d282c14091a5b921	AGCGTTATCCGGAATCACTGGGTTTAAAGGGTGCGTAGGTGGTTTAATAAGTCAGAAGTGAAAGCTGGTCGCTTAACGATCAAATTGCTTTTGATACTGTTAGACTTGAATCAGGATGAGGTTAGCGGAATGTGACATGTAGCGGTGAAATGCATAGATATGTCATAGAACACCAATTGCGAAGGCAGCTGGCTAGACCTGTATTGACACTGAGGCACGAAAGCGTG	Bacteria	Bacteroidetes	Saprospirae	Saprospirales	Saprospiraceae			0	0	0	336	0	21	26	36	124	0	16	0	0	0	0
f7c3a20461e524c109584c661e57a6e1	AGCGTTGTTCGGAATTACTGGGCGTAAAGCGTACGTAGGCGGCTTATTAAGTTAGGTGTGAAAGCCCTGGGCTCAACCCAGGAACTGCACTTAATACTGGTAAGCTAGAAGATATGAGAGGATAGTGGAATTTCCAGTGTAGAGGTGAAATTCGTAGATATTGGAAGGAACACCAGAGGCGAAGGCGACTATCTGGCATATTATTGACGCTGAGGTACGAAAGCGTG	Bacteria	Proteobacteria	Alphaproteobacteria					0	0	0	0	0	26	26	0	0	0	0	0	0	0	0
d0e31489fcea95c3de2b451605bcd1d8	AGCGTTATCCGGATTTATTGGGTTTAAAGGGTTCGTAGGCGGGAAATTAAGTCAGTGGTGAAAGCCTGCAGCTCAACTGTAGAACTGCCATTGATACTGATTTTCTTGAATATATATGAAGTGGGCGGAATACGTCATGTAGCGGTGAAATGCACAGATATGACGTAGAACACCGATAGCGAAGGCAGCTCACTAATATATTATTGACGCTCAGGAACGAAAGCATG	Bacteria	Bacteroidetes	Flavobacteriia	Flavobacteriales				0	0	0	0	0	0	25	10	0	0	0	0	0	0	0
a771229129af1a9c080a61ae563b532c	AGCGTTATCCGGATTTATTGGGTTTAAAGGGTACGTAGGCGGAGTTTTAAGTCAGTAGTGAAAGCCCATCGCTTAACGATGGAACTGCTATTGATACTGATACTCTTGAATATAGTTGAAGTGGGCGGAATACGGCATGTAGCGGTGAAATGCATAGATATGCCGTGGAACACCAATCGCGAAGGCAGCTCACTAAGCTATTATTGACGCTAATGTACGAAAGCGTG	Bacteria	Bacteroidetes	Flavobacteriia	Flavobacteriales				0	0	0	0	0	0	25	0	0	0	0	0	0	0	0
2516109ec102bb8da6507c203eae8e5b	AACGTTATTCGGAATCACTGGGCTTAAAGGGTGCGTAGGCGGATTTGTAGGTCAGATGTGAAAGCCCACGGCTCAACCGTGGAATTGCGTTTGAAACCACAAGTCTTGAGGAAGTCAGAGGTATGCGGAACTGATGGTGGAGCGGTGAAATGTGTTGATATCATCAGGAACACCGGTGGCGAAAGCGGCATACTGGGACTTTTCTGACGCTGAGGCACGAAAGCTAG	Bacteria	Planctomycetes	Planctomycetia	Pirellulales	Pirellulaceae			0	0	0	0	0	0	25	13	38	0	0	0	0	0	0
d6cf5120bc4769e94e5a33ef5b767dc1	AGCGTTATCCGGAATCACTGGGTTTAAAGGGTGCGTAGGTGGTCTTATAAGTCAGATGTGAAAGCTCCTAGCTTAACTAGGAAATTGCATTTGATACTGTAGGACTTGAATTATGTTGAGGTTAGCGGAATGTGACATGTAGCGGTGAAATGCATAGATATGTCATAGAACACCAATTGCGAAGGCAGCTAGCTAGGCATACATTGACGCTGAGGCACGAAAGCATG	Bacteria	Bacteroidetes	Saprospirae	Saprospirales	Saprospiraceae			0	0	0	0	0	0	25	21	44	0	0	0	0	0	0
f5703454ad19571389797f3c40b26913	AGCGTTGTTCGGAATAACTGGGCGTAAAGCGTGTGTAGGCTGCGCGGAAAGTCAAATGTGAAAGCCAGAGGCTCAACCTCTGAACTGCATTCGATACTCCCGTGCTAGAGTAATGGAGAGGTAAGTGGAATTCCCGGTGTAGCAGTGAAATGCGTAGATATCGGGAGGAACATCAATGGCGAAGGCAACTTACTGGACATTTACTGACGCTCAGACACGAAGGCTAG	Bacteria	Verrucomicrobia	Verrucomicrobiae	Verrucomicrobiales	Verrucomicrobiaceae			0	0	0	0	0	0	25	0	83	0	0	0	0	0	0
a49182e969d470e3fdef0ae7c1b953a4	AGCGTTATCCGGATTTATTGGGTTTAAAGGGTCCGTAGGCGGGTTTTTAAGTCAGTGGTGAAATCCTACAGCTCAACTGTAGAACTGCCATTGAAACTGGGAATCTTGAATGTGATTGAAGTGGGCGGAATATGTCATGTAGCGGTGAAATGCTTAGATATGCCATAGAACACCGATAGCGAAGGCAGCTCACTAAGTCATGATTGACGCTGATGGACGAAAGCGTG	Bacteria	Bacteroidetes	Flavobacteriia	Flavobacteriales				0	0	0	0	0	0	24	23	0	0	0	0	0	0	0
9a1e2f20a127f4f66f77a9d01f304c72	AGCGTTATCCGGAATCACTGGGTTTAAAGGGTGCGTAGGTGGCGTTATAAGTCAGAAGTGAAAGCCTGCAGCTTAACTGCGGAATTGCTTTTGATACTGTAATGCTTGAATCAGGTTGAGGTTAGCGGAATGTGACATGTAGCGGTGAAATGCTTAGATATGTCATAGAACACCAATTGCGAAGGCAGCTGACTAGACCTGTATTGACACTGAGGCACGAAAGCGTG	Bacteria	Bacteroidetes	Saprospirae	Saprospirales	Saprospiraceae			0	0	0	0	0	28	24	0	11	0	0	0	0	0	0
65247d71dfb677dcc39858f884384427	AGCGTTATCCGGAATCACTGGGTTTAAAGGGTGCGTAGGTGGACTAGTAAGTCAGAGGTGAAATCCCGCAGCTTAACTGCGGAACTGCCTTTGATACTGCTTGTCTTGAATCAGGTTGAGGTATGCGGAATGTGGCATGTAGCGGTGAAATGCGTAGATATGCCATAGAACACCGATTGCGAAGGCAGCATACTGGCCCTGTATTGACACTGAGGCACGAAAGCGTG	Bacteria	Bacteroidetes	Saprospirae	Saprospirales	Saprospiraceae	Lewinella		0	0	0	0	0	0	24	0	0	0	0	0	0	0	0
2947aff2e13b568d1d8d752223be4190	AGCGTTGTTCGGAATAACTGGGCTTAAAGCGTATGTAGGCGGACTAGAAAGTCAGATGTGAAATCCCGGAGCTCAACTCCGGAACTGCATTTGAAACTCCTAGTCTAGAATACTGGAGAGGTTGGGAGAATTCCTAGTGTAGAGGTGAAATTCGCAGATATTAGGAGGAATACCAGTGGCGTAGGCGCCCAACTGGACAGTTATTGACGCTCAGATACGAAAGCGTG	Bacteria	Proteobacteria	Alphaproteobacteria	BD7-3				0	0	0	0	0	0	23	0	0	0	0	0	0	0	0
efd855157645f7d33bc4540ef213bfc1	AGCGTTGTTCGGAATCATTGGGCGTAAAGGGCGTCTAGGTGGCCCGCCAAGTCAGATGTGAAAGCCCTCGGCTCAACCGAGGAACTGCATTTGAAACTGGCGAGCTTGAGTACTGTAGGGGACAGCGGAATTCCTGGTGTAGAGGTGAAATTCGTAGATATCAGGAGGAACACCAGTGGCGAAGGCGGCTGTCTGGCCAGATACTGACACTAAAGCGCGAAAGCATG	Bacteria	Proteobacteria	Deltaproteobacteria					0	0	0	0	0	0	23	12	13	0	0	0	0	0	0
e7f5cabc403e64537ae734091d51dc8c	AGCGTTATCCGGAATTATTGGGCGTAAAGCGTCCGTAGGCGGCCAGGCAAGTTTGTTGTTAAAGCGTGCAGCTCAACTGCATATCGGCAATGAAAACTGCTTGGCTAGAGTGTGGTAGGGGTAGAGGGAATTCCCGGTGTAGCGGTGAAATGCGTAGATATCGGGAAGAACACCAGTGGCGAAAGCGCTCTGCTGGGCCACAACTGACGCTGATGGACGAAAGCTAG	Bacteria	Cyanobacteria	Synechococcophycideae	Pseudanabaenales	Pseudanabaenaceae			0	0	0	0	0	13	22	6	0	0	0	0	0	0	0
283751e01c6b58ab4026892904ef4093	AGCGTTGTTCGGAATTACTGGGCGTAAAGCGTGCGTAGGCGGATTGGAAAGTTAGATGTGAAATCCCGAGGCTCAACCTCGGAACTGCATTTAAAACTCCCAGTCTTGAGTTCTGGAGAGGTAAGTGGAATTCCTAGTGTAGAGGTGAAATTCGTAGATATTAGGAGGAACACCAGAGGCGAAGGCGGCTTACTGGACAGATACTGACGCTGAGGCACGAAAGTGTG	Bacteria	Proteobacteria	Alphaproteobacteria	Rhodobacterales	Hyphomonadaceae			0	0	0	0	0	0	22	19	0	0	0	0	0	0	0
c8e9a8666dc68c5e75ca67f31f2ab277	AGCGTTGTTCGGAATTACTGGGCGTAAAGCGTACGTAGGCGGATTGGAAAGTAGGGGGTGAAATCCCGGGGCTCAACCCCGGAACTGCCTCCTAAACTATCAGTCTAGAGTTCGAGAGAGGTGAGTGGAATTCCAAGTGTAGAGGTGAAATTCGTAGATATTTGGAGGAACACCAGTGGCGAAGGCGGCTCACTGGCTCGATACTGACGCTGAGGTACGAAAGTGTG	Bacteria	Proteobacteria	Alphaproteobacteria	Rhodobacterales	Rhodobacteraceae	Loktanella		0	0	0	0	0	0	22	0	0	0	0	0	0	0	0
bf0bba55f45a1e7cb65757c4ac340e90	AGCGTTATCCGGATTCATTGGGCGTAAAGGGCTCGTAGGTGGTTACGTAAGTCGGATGTGAAAACTCAAGGCTCAACTTTGAGACGCCATCCGATACTGCGTTGACTTGAGTCCGGTAGAGGAGTGTGGAATTCCTAGTGTAGCGGTGAAATGCGCAGATATTAGGAGGAACACCTATTGCGAAGGCAGCACTCTGGGCCGGTACTGACACTGAGGAGCGAAAGCGTG	Bacteria	Actinobacteria	Acidimicrobiia	Acidimicrobiales	JdFBGBact			0	0	0	0	0	0	21	0	0	0	0	0	0	0	0
b8dac71b15d880c252e233bbd72c1c2e	AGCGTTGTTCGGAATTACTGGGCGTAAAGCGTGCGTAGGCGGCCAGACAAGTTAGGAGTGAAATCCCTGGGCTCAACCCAGGAACTGCTCTTAAAACTGTTTGGCTAGAATCTCGGAGAGGATAGCGGAATTTCCAGTGTAGAGGTGAAATTCGTAGATATTGGAAGGAACATCAGTGGCGTAGGCGGCTATCTGGACGAGTATTGACGCTAAGGCACGAAAGTGTG	Bacteria	Proteobacteria	Alphaproteobacteria	BD7-3				0	0	0	0	0	11	21	0	12	0	0	0	0	0	0
803c4187ba54e8b018706906a21f4e89	AGCGTTGTTCGGATTTATTGGGCGTAAAGCGCGCGCAGGCGGATGTTCAAGTCAGATGTGAAATCTTGGGGCTCAACCCCGAAACTGCGTCTGAAACTGTTCATCTAGAATCTCACAGGGGGTAGGGGAATTTCACATGTAGGGGTAAAATCCGTAGAGATGTGAAGGAACACCGGAGGCGAAGGCGCCTACCTGGATGAGTATTGACGCTGAGGCGCGAAAGCGTG	Bacteria	Proteobacteria	Deltaproteobacteria	Bdellovibrionales	Bacteriovoracaceae			0	0	0	0	0	0	21	0	0	0	0	0	0	0	0
c9dcdc64da5932a831e51e1446eadf96	AGCGTTATCCGGATTTACTGGGTTTAAAGGGTGCGCAGGCTGTGTAATAAGTCAGTGGTGAAAGCTTCCAGCTCAACTGGAAAACTGCCATTGATACTGTTACACTTGAATTTGGGAGAGGTAGGCGGAATACATCATGTAGCGGTGAAATGCTTAGATATGATGTAGAACACCGATTGCGAAGGCAGCTTACTAGACCAATATTGACGCTCATGCACGAAAGCGTG	Bacteria	Bacteroidetes	Saprospirae	Saprospirales				0	0	0	0	0	0	21	14	13	0	0	0	0	0	0
3e97a100c5f3acf05662facb06088e24	AGCGTTATCCGGAATCACTGGGTTTAAAGGGTGCGTAGGCGGTCTAATAAGTCAGAGGTGAAAGGTCTGGGCTCAACCGAGGCACTGCCTTTGATACTGTTAGACTCGAATCAAGCTAAGGTAGGCGGAATGTGACATGTAGCGGTGAAATGCATAGATATGTCATAGAACACCAATTGCGAAGGCAGCTTACTAGACTTGTATTGACGCTGAGGCACGAAAGCGTG	Bacteria	Bacteroidetes	Saprospirae	Saprospirales	Saprospiraceae			0	0	0	0	0	0	21	0	0	0	0	0	0	0	0
21edb11d92ab29b092cfea5ea1d5eee4	AGCGTTGTTCGGAATTACTGGGCGTAAAGAGTTCGTAGGCGGTTTGCCAAGTCAGATGTGAAATCCCGGAGCTTAACTCCGGAACTGCATTTGAAACTGGCAGGCTAGAGGAAGATAGAGGTAAGTGGAATTTCTTGTGTAGGGGTGAAATCCGTAGATATAAGAAGGAATATCAATAGCGAAGGCAGCTTACTGGGTCTTATCTGACGCTGAGGAACGAAAGCGTG	Bacteria	Proteobacteria	Alphaproteobacteria					0	0	0	0	0	0	21	11	0	0	0	0	0	0	0
74d0f0b046f1bc36b37dc7e2bdb4e769	AGCGTTATCCGGATTTATTGGGTTTAAAGGGTGCGCAGGCGGAATAATAAGTCAGTGGTGAAATCCTACAGCTTAACTGTAGAACTGCCATTGATACTGTTATTCTTGAGTACACTTGAAGTGGACGGAATATGTTGTGTAGCGGTGAAATGCATTGATATAACATAGAACACCAATTGCGAAGGCAGTTCACTAAATTGTAACTGACGCTGAGGCACGAAAGCGTG	Bacteria	Bacteroidetes						0	0	0	0	0	0	21	6	0	0	0	0	0	0	0
4b9611aeb095be05f8dc625575b913d4	AGCGTTATCCGGAATCATTGGGTTTAAAGGGTCCGTAGGCGGATGGTTAAGTCAGTGGTGAAAGTCTGTAGCTCAACTATAGAATTGCCATTGATACTGATCATCTTGAATCGTTGTGAAGTGGTTAGAATAAGTAGTGTAGCGGTGAAATGCATAGATATTACTTAGAATACCGATTGCGAAGGCAGATCACTAACAACGTATTGACGCTGAGGGACGAAAGCGTG	Bacteria	Bacteroidetes	Flavobacteriia	Flavobacteriales	Flavobacteriaceae	Ulvibacter		0	0	0	0	0	0	20	0	28	0	0	0	0	0	0
078f93c6bad77d5a980bc32ffa269461	AGCGTTATCCGGAATCATTGGGTTTAAAGGGTCCGCAGGCGGACGTATAAGTCAGTGGTGAAAGCCTACAGCTTAACTGTAGAACTGCCATTGATACTGTACGTCTTGAATTCGGTCGAAGTGGGCGGAATGTGTCATGTAGCGGTGAAATGCATAGATATGACACAGAACACCGATAGCGAAGGCAGCTCACTAGGCCTGAATTGACGCTCAGGGACGAAAGCGTG	Bacteria	Bacteroidetes	Flavobacteriia	Flavobacteriales	Cryomorphaceae	Fluviicola		0	0	0	0	0	0	20	5	0	0	0	0	0	0	0
5677f2ac42812e606ce98542f2750cca	AGCGTTATCCGGATTTATTGGGTTTAAAGGGTCCGTAGGCGGAACTTTAAGTCAGTGGTGAAAGCCTACAGCTCAACTGTAGAACTGCCATTGATACTGAGGTTCTTGAATATATATGAAGTGGGCGGAATGCGTCATGTAGCGGTGAAATGCACAGATATGACGCAGAACACCAATTGCGAAGGCAGCTCACTAATGTATTATTGACGCTGAGGGACGAAAGCATG	Bacteria	Bacteroidetes	Flavobacteriia	Flavobacteriales				0	0	0	0	0	0	20	0	0	0	0	0	0	0	0
0c72c22456e4e8c3a667c739b27cd73b	AGCGTTATCCGGAATCACTGGGTTTAAAGGGTGCGTAGGCGGCGTTATTAGTCAGAGGTGAAATCTTGCAGCTTAACTGTAAAATTGCCTTTGAAACTGTAATGCTTGAATCACGTTGAGGTCGGCGGAATGTGACATGTAGCGGTGAAATGCATAGATATGTCATAGAACACCAATTGCGTAGGCAGCTGACTAGGCGTGTATTGACGCTGAGGCACGAAAGCGTG	Bacteria	Bacteroidetes	Saprospirae	Saprospirales	Saprospiraceae			0	0	0	0	0	6	20	12	36	0	0	0	0	0	0
c004e1ac8430cfaeaf9ec2f73e13d725	AGCGTTATCCGGAATTATTAGGTGTAAAGGGTTCGTAGGTGGATCTGTAAGTCAGGTATGAAAGACCGAAGCTCAACTTCGTGTTTGTGCTTGAAACTGCAAATCTAGAATCAGGGAGAGGTAAGCGGAATTCTTAGTGTAGGGGTGCAATCCGTAGATACTAAGAAGAACACCAAAAGCGAAGGCAGCTTACTGGAACTGTATTGACACTGAGGAACGAAAGCGTG	Bacteria	GN02	BD1-5					0	0	0	0	0	0	20	0	0	0	0	0	0	0	0
b032dcb6a87439349dbed152dbfffbe2	AACGTTATTCGGAATCACTGGGCTTAAAGGGTACGTAGGCGGTTTACCAAGTCAGATGTGAAATGCCACAGCTCAACTGTGGCACTGCGTTTGAAACTGGTAGGCTAGAGTATTCCAGGGGTGTGCGGAACTTATGGTGGAGCGGTGAAATGCGTTGATATCATGAGGAACACCGGAGGCGAAGGCGGCACACTGGGGGATAACTGACGCTGAGGTACGAAAGCTAG	Bacteria	Planctomycetes	Planctomycetia	Planctomycetales	Planctomycetaceae	Planctomyces		0	0	0	0	0	17	19	17	294	0	8	0	0	0	0
4a57ce2df523c2586e588427309d93ee	AGCGTTATCCGGATTTACTGGGTTTAAAGGGTGCGTAGGTGGACTTTTAAGTCAGTGGTGAAATCCCGGGGCTCAACCTCGGAACTGCCATTGATACTATTAGTCTTGAATTCTGCGGAGGTTAGCGGAATAAATCATGTAGCGGTGAAATGCTTAGATATGATTTAGAACACCGATTGCGAAGGCAGCTAACTACACAGATATTGACACTGAGGCACGAAAGCGTG	Bacteria	Bacteroidetes	Saprospirae	Saprospirales	Chitinophagaceae			0	0	0	0	0	0	19	0	0	0	0	0	0	0	0
dc6e166c53d6f98c31b03e4a16dd4ded	AGCGTTATTCGGAATCACTGGGCGTAAAGGGAGCGTAGGCGGCGCGGTAAGTCAGATGTGAAAGCCCAAGGCTCAACCTTGGAACTGCATTCGATACTGCCGTGCTAGAGTAATGGAGAGGTAAATGGAATTTTGGGTGTAGCAGTGAAATGCGTAGATATTCAAAGGAAGACCAATGGCGAAGGCAATTTACTGGACATTTACTGACGCTGAGGCTCGAAGGCTAG	Bacteria	Verrucomicrobia	Verrucomicrobiae	Verrucomicrobiales	Verrucomicrobiaceae	Rubritalea		0	0	0	0	0	0	19	682	0	0	0	0	0	16	0
b5b342c141e306f76f6873e947852144	AGCGTTGTTCGGAATTACTGGGCGTAAAGAGTTCGTAGGCGGTTAGATAAGTTAGAAGTGAAAGCCCTGGGCTCAACCCAGGAATTGCTTTTGATACTGTCTAACTAGAATCCGAGAGAGGATGGCGGAATTTCAAGTGTAGAGGTGAAATTCGTAGATATTTGAAGGAACACCAGTGGCGAAGGCGGCCATCTGGATCGGTATTGACGCTGAGGAACGAAAGCGTG	Bacteria	Proteobacteria	Alphaproteobacteria					0	0	0	0	0	2	19	12	11	0	22	0	0	0	0
fdfef2e5ee706bc3d5bb22b74744ea5f	AGCGTTGTTCGGAATCACTGGGCTTAAAGCGTACGTAGGCGGACTAACAAGTCAGGAGTGAAATCCCAGGGCTCAACCCTGGAACTGCTCTTGAAACTGTAAGTCTAGAATCCGGGAGGGGTTAGTGGAATTCCTAGTGTAGAGGTGAAATTCGCAGATATTAGGAGGAACACCAGTGGCGAAGGCGACTGACTGGACCGGTATTGACGCTGAGGTACGAAAGCGTG	Bacteria	Proteobacteria	Alphaproteobacteria	BD7-3				0	0	0	0	0	0	18	0	0	0	0	0	0	0	0
7fea81e4ad3c680a54f7e7141d033489	AGCGTTGTTCGGATTTACTGGGCGTAAAGCGCGCGCAGGCGGACTGATCAGTCGGATGTGAAATCCCGGGGCTCAACCCCGGAACTGCGTCCGAAACTATTAGTCTAGAGTCTCACAGGGGGTAGGGGAATTTCACGTGTAGGGGTAAAATCCGTAGAGATGTGAAGGAACACCAGTGGCGAAGGCGCCTACCTGGATGAGTACTGACGCTGAGGCGCGAAAGCGTG	Bacteria	Proteobacteria	Deltaproteobacteria	Bdellovibrionales	Bacteriovoracaceae			0	0	0	0	0	25	18	0	0	0	0	0	0	0	0
324fc55c70bc8eab4ee74f8000fa1b1d	AGCGTTACTCGGAATCACTGGGCGTAAAGAGAATGTAGGCGGATAGATAAGTTTGAAGTGAAATCCAATGGCTCAACCATTGAACTGCTTTGAAAACTGTTTATCTAGAATATGGGAGAGGTAGATGGAATTTCTGGTGTAGGGGTAAAATCCGTAGAGATCAGAAGGAATACCGATTGCGAAGGCGATCTACTGGAACATTATTGACGCTGAGATTCGAAAGCGTG	Bacteria	Proteobacteria	Epsilonproteobacteria	Campylobacterales	Campylobacteraceae	Arcobacter		0	0	0	2	0	0	18	0	0	0	0	0	0	0	0
4c586e18044e7ba25afd8bc61244ff05	AGCGTTATCCGGATTCACTGGGTTTAAAGGGTGCGTAGGCGGCCAGATAAGTCAGAGGTGAAAGGCTCCCGCTCAACGGGAGAATTGCCTTTGATACTGTTTGGCTTGAATTAGGTTGAGGTAGGCGGAATGTGACATGTAGCGGTGAAATGCTTAGATATGTCATAGAACACCGATTGCGAAGGCAGCTTACTAGACCTATATTGACGCTGAGGCACGAAAGCGTG	Bacteria	Bacteroidetes	Saprospirae	Saprospirales	Saprospiraceae			0	0	0	0	0	0	18	9	0	0	0	0	0	0	0
d4829bc04d029037867a33ca4ccd0ace	AGCGTTGTTCGGAATCACTGGGCTTAAAGCGTGCGTAGGCGGACATGAAAGTCAGACGTGAAATCCCGAGGCTCAACCTCGGAACTGCGTTTGAAACTACATGTCTAGAATCCGGGAGGGGTGAGTGGAATTCATAGTGTAGAGGTGAAATTCGCAGATATTATGAGGAACACCAGTGGCGAAGGCGACTCACTGGACCGGTATTGACGCTGAGGTACGAAAGCGTG	Bacteria	Proteobacteria	Alphaproteobacteria	BD7-3				0	0	0	0	0	0	17	0	45	0	0	0	0	0	0
d0a8578f2b783735903d01dff73496d0	AGCGTTATCCGGAATTATTGGGTTTAAAGGGTCCGTAGGCGGGCAGCTAAGTCAGTGGTGAAAGTTTGCAGCTCAACTGTAAAATTGCCTTTGATACTGGTTGTCTTGAGTTATAGTGAAGTTGCCGGAATATGTAGTGTAGCGGTGAAATGCATAGATATTACATAGAACACCGATTGCGAAGGCAGGTGACTAACTATATACTGACGCTGATGGACGAAAGCGTG	Bacteria	Bacteroidetes	Flavobacteriia	Flavobacteriales	Flavobacteriaceae	Maribacter		0	0	0	30	0	34	17	0	0	0	0	0	0	0	0
15478a06a63db5f2d67e256df6cabe68	AGCGTTGTTCGGAATTACTGGGCGTAAAGCGCGTGTAGGCGGGCTGACAAGCCAGAGGTGAAATCCCAAGGCTCAACCTTGGAACTGCCTTTGGAACTGTCAGCCTAGAATCTTGGAGGGGGTGGTGGAATTCCTAGTGTAGAGGTGAAATTCGTAGATATTAGGAGGAACACCGGTGGCGAAGGCGACCACCTGGACAAGTATTGACGCTGAGACGCGAAAGCGTG	Bacteria	Proteobacteria	Alphaproteobacteria	Rickettsiales	Rickettsiaceae			0	0	0	0	0	0	17	18	13	0	0	0	0	0	0
1774109f73573c1ffd1eccb35891dd6e	AGCGTTGTTCGGAATTACTGGGCGTAAAGAGCGTGTAGGCTGGCTGTCAAGTCAGATGTGAAATCCCAGGGCTTAACCCTGGAACTGCATTTGAAACTGACAGCCTAGAGTATCGGAGGGGATGGTGGAATTCCTAGTGTAGAGGTGAAATTCGTAGATATTAGGAGGAACACCGGTGGCGAAGGCGACCATCTGGACGATTACTGACGCTGAGACGCGAAAGCGTG	Bacteria	Proteobacteria	Alphaproteobacteria	Rickettsiales	Rickettsiaceae			0	0	0	6	0	8	17	0	0	0	0	0	0	0	0
592da9f28e07df7c967f611d10a93971	AGCGTTGTTCGGAATCACTGGGCGTAAAGCGTATGTAGGCGGCGGGGTAAGTCAGATGTGAAAGCCCGGGGCTCAACCCCGGAACTGCATCCGATACTGCCTTGCTAGAGTAATGGAGGGGAGTCTGGAATTCACGGTGTAGCAGTGAAATGCGTAGATATCGTGAGGAACACTAGTGGCGAAGGCGAGACTCTGGACATTTACTGACGCTCAGATACGAAGGCTAG	Bacteria	Verrucomicrobia	Verrucomicrobiae	Verrucomicrobiales	Verrucomicrobiaceae			0	0	0	0	0	9	17	8	24	0	0	0	0	0	0
f372bbc2c406662d1f44ceddbb410750	AGCGTTAATCGGAATTACTGGGCGTAAAGCGCGCGTAGGCGGTTTTGTCAGTCGGATGTGAAAGCCCAGGGCTCAACCTTGGAACTGCATTCGATACTGCAAGACTAGAGTATGGTAGAGGAGAGTGGAATTCCAGGTGTAGCGGTGAAATGCGTAGATATCTGGAGGAACACCAGTGGCGAAGGCGACTCTCTGGCCCAATACTGACGCTGAGGTGCGAAAGCGTG	Bacteria	Proteobacteria	Gammaproteobacteria					0	0	0	0	0	0	17	0	22	0	0	0	0	0	0
b3c2b617b1b9eb772dd33cd74a4ab1ef	AGCGTTATCCACCATGATTGGGCGTAAAGAGTTCGTAGACTGTAAAACAAGTTATTTGTTAAAATTTAAAGCTTAACTTTAAATAAACTTTTAATACTGTTTTACTAGAGTTTTAAGCAGAAGAATAGAATTTTATACGAAAGGGTAAAATCTTTAGATAGATAAAGGAATATCTTAAGCGAAGGCAATTCTTTGGTAATAACTGACGTTGAGGAACGAAAGTATG	Bacteria							0	0	0	0	0	0	17	13	0	0	0	0	0	0	0
7bcc25ad74c9ef0c8106ab21c61740d6	AGCGTTGTTCGGAATTACTGGGCGTAAAGAGTTCGTAGGCGGTCTATTAAGCCAGATGTGAAATCCCAGGGCTCAACCCTGGAACTGCATTTGGAACTGGTAGACTAGAGGAAGATAGAGGTAAGTGGAATTTCTTGTGTAGGGGTGAAATCCGTAGATATAAGAAGGAATATCAATAGCGAAGGCAGCTTACTGGGTCTTATCTGACGCTGAGGAACGAAAGCGTG	Bacteria	Proteobacteria	Alphaproteobacteria					0	0	0	0	0	0	17	0	0	0	0	0	0	0	0
58daad1c426a6ebf51e60929fa005074	AGCGTTGTTCGGAATTACTGGGCGTAAAGCGCACGTAGGCGGATTGGAAAGTAGGGGGTGAAATCCCAGGGCTCAACCCTGGAACTGCCTCCTAAACTATCAGTCTAGAGTTCGAGAGAGGTAAGTGGAATTCCGAGTGTAGAGGTGAAATTCGTAGATATTCGGAGGAACACCAGTGGCGAAGGCGGCTTACTGGCTCGATACTGACGCTGAGGTGCGAAAGCGTG	Bacteria	Proteobacteria	Alphaproteobacteria	Rhodobacterales	Rhodobacteraceae	Loktanella		0	0	0	0	0	0	16	0	0	0	0	0	0	0	0
c208fb46fa8b52badf7ad8d738a106ba	AGCGTTGTTCGGAATTACTGGGCGTAAAGCGTGCGTAGGCGGATTATTAAGTTAGAGGTGAAATCCCAGGGCTCAACCCTGGAACTGCCTTTAAAACTGGTAATCTAGAGATCTGGAGAGGTAAGTGGAATTCCTAGTGTAGAGGTGAAATTCGTAGATATTAGGAGGAACACCAGAGGCGAAGGCGGCTTACTGGACAGATACTGACGCTGAGGCACGAAAGTGTG	Bacteria	Proteobacteria	Alphaproteobacteria	Rhodobacterales	Hyphomonadaceae	Robiginitomaculum		0	0	0	0	0	0	16	0	0	0	0	0	0	0	0
4004a0019566b61e9939a4749d6b58fa	AGCGTTATCCGGAATTACTGGGTTTAAAGGGTGCGTAGGCCGTCTAATAAGTCAGTGGTGAAAAGTCTGGGCTCAACCGAGGCCTTGCCATTGAAACTGTTAGACTTGAAATAAGTTGAGGTAGGCGGAATGTGACATGTAGCGGTGAAATGCATAGATATGTCATAGAACACCAATTGCGAAGGCAGCTTACTAGACTTCATTTGACGCTGAGGCACGAAAGCGTG	Bacteria	Bacteroidetes	Saprospirae	Saprospirales	Saprospiraceae			0	0	0	0	0	0	16	20	0	0	0	0	0	0	0
a5b730fb896a67edd3a7455fe8f263ee	AGCGTTATCCGGAATCACTGGGTTTAAAGGGTGCGTAGGCGGTTAGATAAGTCAGAGGTGAAAGCTCATCGCTTAACGATGGAATTGCCTTTGATACTGTTTAACTTGAATTAGGTTGAGGTTAGCGGAATGTGTCATGTAGCGGTGAAATGCATAGATATGACATAGAACACCAATTGCGAAGGCAGCTGGCTAGACCTATATTGACGCTGAGGCACGAAAGCGTG	Bacteria	Bacteroidetes	Saprospirae	Saprospirales	Saprospiraceae			0	0	0	0	0	0	16	0	0	0	0	0	0	0	0
a797082ae04ea5e36c94fd72b87749ef	AGCGTTACTCCTCATAACTGGGTATAAAGCGTGTTTAGACTGTTTTTTTAGTTTTTAATGAAAACTTATAATAGAAGGATAAAAAGATTAAAAATTACTATTTAACTAAGAGTTTAATAGAAATTGGTTGTATGTTTTATGGAAAGGTTAAATTTTTAGATATAAAAAAGACAATCATTGGGTGAAGACGACCAATTATATTTAACTGACGTTTAATACACAAAAGCATG	Bacteria							0	0	0	0	0	0	16	12	0	0	0	0	0	0	0
51638c2afd1140a79daa8b02a1a9090b	AGCGTTAATCGGAATTACTGGGCGTAAAGCGCGCGTAGGTGGTTAATTAAGTCAGATGTGAAATCCCAGGGCTCAACCTTGGAACTGCATTTGAAACTGGTTAACTAGAGTTTTGTAGAGGGTGGTAGAATTTCAGGTGTAGCGGTGAAATGCGTAGAGATCTGAAGGAATACCAGTGGCGAAGGCGGCCACCTGGACAAAGACTGACACTGAGGCGCGAAGGCGTG	Bacteria	Proteobacteria	Gammaproteobacteria	Alteromonadales	Psychromonadaceae	Psychromonas		0	0	0	0	0	0	15	0	0	0	0	7	0	0	0
6d9007de387fbdf8556f987512dc4956	AGCGTTATCCGGAATCACTGGGTTTAAAGGGTGCGCAGGCGGCCATTTAAGTCAGAAGTGAAAGACCCCCGCTTAACGGGGGAGTTGCTTTTGATACTGATTGGCTCGGATCAAGATGAGGTCGGCGGAATGTAACATGTAGCGGTGAAATGCATAGATATGTTATGGAACACCAATTGCGTAGGCAGCCGGCTGGACTTGTATCGACGCTGAGGCACGAAAGCGTG	Bacteria	Bacteroidetes	Saprospirae	Saprospirales	Saprospiraceae			0	0	0	0	0	0	15	21	51	0	0	0	0	0	0
a463b9757b03966bd8d412d8edd38949	AGCGTTATCCGGAATCACTGGGTTTAAAGGGTGCGTAGGCGGGTTAATAAGTCAGAGGTGAAAGCTCTCAGCTTAACTGAGGAATTGCCTTTGATACTGTTAGTCTTGAAATATGGTGAGGTTGGCGGAATGAGTCATGTAGCGGTGAAATGCATAGATATGACTTAGAACACCAATTGCGAAGGCAGCTGACTGGCCATTATTTGACGCTGAGGCACGAAAGCGTG	Bacteria	Bacteroidetes	Saprospirae	Saprospirales	Saprospiraceae			0	0	0	0	0	0	15	53	0	0	0	0	0	0	0
b0e9b9db7f4c28dee025fc50f2f0a1e4	AGCGTTATTCGGAATCACTGGGCGTAAAGCGTACGTAGGCGGCTTGACAAGTCAGAAGTGAAAGCCCAGGGCTTAACCCTGGAACTGCTTTTGAAACTGTCTCGCTAGAATTCGGGAGAGGTCAGTGGAATTCCTAGTGTAGAGGTAAAATTCGTAGATATTAGGAGGAACACCAGTGGCGTAGGCGACTGACTGGACCGATATTGACGCTGAGGTACGAAAGCGTG	Bacteria	Proteobacteria	Alphaproteobacteria	BD7-3				0	0	0	0	0	0	14	3	34	0	0	0	0	0	0
cb8580ee3314617221707cd618be41cc	AGCGTTAATCGGAATTACTGGGCGTAAAGCGCACGTAGGCGGTTTATTAAGTCGGATGTGAAAGCCCTGGGCTCAACCTGGGAACTGCACTCGATACTGGTAAACTAGAATTTGGGAGAGGTGAGTGGAATTTCCGGTGTAGCGGTGAAATGCATAGAGATCGGAAGGAACACCAGTGGCGAAGGCGACTCACTGGACCAAAATTGACGCTGAGGTGCGAAAGCGTG	Bacteria	Proteobacteria	Gammaproteobacteria	Thiotrichales	Thiotrichaceae	Thiothrix		0	0	0	0	0	0	14	0	0	0	0	0	0	0	0
79bfe9f50afa9a002eeb3d9d6e8e2e5f	AGCGTTATTCGGAATCACTGGGCGTAAAGCGTACGTAGGCGGTTTGAAAAGTCAGAGGTGAAAGCCCGGAGCTCAACTCCGGAACTGCCTTTGAAACTATTAAACTAGAATCTGCTAGGGGATGGCGGAATTCCACATGTAGAGGTGAAATTCGTAGATATGTGGAGGAACACCAGAGGCGAAGGCGGCCATCTGGGGCAGTATTGACGCTAAGGTACGAAAGCGTG	Bacteria	Proteobacteria	Alphaproteobacteria					0	0	0	0	0	20	14	0	3	0	0	0	0	0	0
02e6dadceba562d0bb9445730e1f2faf	AGCGTTGTTCGGAATCATTGGGCGTAAAGCGTATGTAGGCGGACTGATCAGTCAGACGTGAAATCCCAGGGCTCAACCCTGGAATTGCGTTTGATACTGTCAGTCTAGTGTCCCGGAGGGGTTGACGGAATTCCTAGTGTAGAGGTGAAATTCGCAGATATTAGGAGGAACACCAGTGGCGTAGGCGGTCAACTGGACGGGTACAGACGCTGAGATACGAAAGCGTG	Bacteria	Proteobacteria	Alphaproteobacteria	BD7-3				0	0	0	0	0	0	13	0	0	0	0	0	0	0	0
4d49f1921c22b81ad1377d03aa08bb8d	AGCGTTATCCGGATTTATTGGGTTTAAAGGGTACGTAGGCGGAAATTTAAGTCAGTAGTGAAAGCCCATCGCTCAACGATGGAACTGCTATTGATACTGATTTTCTTGAATATAGTTGAAGTGGGCGGAATACGGCATGTAGCGGTGAAATGCATAGATATGCCGTGGAACACCAATCGCGAAGGCAGCTCACTAAGCTATTATTGACGCTAAGGTACGAAAGCGTG	Bacteria	Bacteroidetes	Flavobacteriia	Flavobacteriales				0	0	0	0	0	0	13	0	0	0	0	0	0	0	0
10ce3763a59e8c8c373c6da9acd723af	AGCGTTGTTCGGAATCATTGGGCGTAAAGCGCACGCAGGCTGCTTTTCAAGTCAGATGTGAAAGCCCGGGGCTCAACCTCGGAACTGCATTTGAAACTGGGAAGCTTGAATATGAGAGGGGTTAGTGGAATTCTTGGTGTAGGGGTGAAATCCGTAGATATCAGGAGGAACACCAGTGGCGAAGGCGACTGACTGGATCATTATTGACGCTGAGGTGCGAAAGCGTG	Bacteria	Proteobacteria	Deltaproteobacteria	GMD14H09				0	0	0	0	0	0	13	0	0	0	0	0	0	0	0
084b383b6974f08e22a43f6190441d28	AGCGTTATTCGGAATTACTGGGCGTAAAGCGCATGTAGGCGGAAAATTAAGTCAGATGTGAAATCCCGAGGCTCAACCTCGGAACTGCATTTGAAACTGGTTTTCTTGAGTTCGGTAGAGGGTAGTGGAATTCCTAGTGTAGAGGTGAAATTCGTAGATATTAGGAGGAACACCAGTGGCGAAGGCGACTGCCTGGGCCGATACTGACGCTGAGATGCGAAAGCGTG	Bacteria	Proteobacteria	Alphaproteobacteria	Rickettsiales	Rickettsiaceae			0	0	0	3	0	14	13	45	47	0	17	0	0	0	0
52ccf0496a43e69ecbcc110993bad04e	AGCGTTATCCGGAATCACTGGGTTTAAAGGGTGCGTAGGCGGCGATATAAGTCAGAAGTGAAATGTTACAGCTTAACTGTGAAAGTGCTTTTGAAACTGTATTGCTTGAATCAGGATGAGGTAAGCGGAATGAGTCATGTAGCGGTGAAATGCATAGATATGACTTAGAACACCAATTGCGAAGGCAGCTTACTGGCCCTGTATTGACGCTGAGGCACGAAAGCGTG	Bacteria	Bacteroidetes	Saprospirae	Saprospirales	Saprospiraceae			0	0	0	0	0	0	13	0	0	0	0	0	0	0	0
9832eb9d9af8eeef13019bf94a27981c	AGCGTTATCCGGAATCACTGGGTTTAAAGGGTACGTAGGCGGTTCAATAAGTCAGACGTCAAAGGCCATGGCTAAACCATGGTACGCGTTTGAAACTGTTGAACTTGAATATGTTTGAAGTGTGTAGAATGGGTCATGTAGCGGTGAAATGCATAGATATGACTTAGAATACCAAAAGCGAAGGCAGCACACTAAGGCATTATTGACGCTGATGTACGAAAGCGTG	Bacteria	Bacteroidetes	Saprospirae	Saprospirales	Saprospiraceae	Saprospira		0	0	0	0	0	0	13	0	0	0	0	0	0	0	0
e26e255261b6902b4691697b8fd132f4	AGCGTTATCCGGATTTACTGGGTTTAAAGGGTGCGTAGGTGGGTCTTTAAGTCAGTGGTGAAATCTCCGAGCTCAACTCGGAAACTGCCATTGATACTATTGACCTTGAATTCTGCGGAGGTTAGCGGAATAAATCATGTAGCGGTGAAATGCTTAGATATGATTTAGAACACCGATTGCGAAGGCAGCTAACTACACAGATATTGACACTGAGGCACGAAAGCGTG	Bacteria	Bacteroidetes	Saprospirae	Saprospirales	Chitinophagaceae			0	0	0	0	0	0	13	0	0	0	0	0	0	0	0
999725dfc5f84eeb688f8f140611f0f1	AGCGTTGTTCGGAATCACTGGGCGTAAAGGGAGCGTAGGCGGTGAGGTAAGTCAGATGTGAAATTCCAGGGCTCAACCTTGGAACTGCATCCGATACTGCCTCACTAGAGTAGTGGAGGGGCATCTGGAATTCACGGTGTAGCAGTGAAATGCGTAGAGATCGTGAGGAACACTAGTGGCGAAGGCGAGATGCTGGACACTTACTGACGCTGAGGCTCGAAGGCCAG	Bacteria	Verrucomicrobia	Verrucomicrobiae	Verrucomicrobiales	Verrucomicrobiaceae			0	0	0	0	0	0	13	15	10	0	0	0	0	0	0
37bd2d5599b13bb3d398938062735e32	AGCGTTGTTCGGAATTACTGGGCGTAAAGCGAGTGTAGGCGGCTTGCCAAGTCGGATGTGAAAGCCCTGGGCTCAACCCAGGAAGTGCATCCGATACTGGCGAGCTTGAGTACTGAAGAGGGAAGTGGAATTCCAGGTGTAGTGGTGAAATACGTAGATATCTGGAGGAACATCGGTGGCGAAGGCGGCTTCCTGGTCATGTACTGACGCTCAGACTCGAAAGCGTG	Bacteria	Proteobacteria	Deltaproteobacteria	Bdellovibrionales	Bdellovibrionaceae	Bdellovibrio		0	0	0	0	0	0	12	4	0	0	0	0	0	0	0
b8f8a87c8c9fd3ba95e3d6e44eed916f	AGCGTTATCCGGAATCACTGGGTTTAAAGGGTGCGTAGGCGGTTAGATAAGTCAGAGGTGAAAGGTTGTCGCTTAACGATAAAATTGCCTTTGATACTGTTTAACTAGAATTAGGTTGAGGTAGGCGGAATGCGACATGTAGCGGTGAAATGCATAGATATGTCGTAGAACACCAATTGCGAAGGCAGCTTACTAGACCTATATTGACGCTGAGGCACGAAAGCGTG	Bacteria	Bacteroidetes	Saprospirae	Saprospirales	Saprospiraceae			0	0	0	0	0	0	12	0	0	0	0	0	0	0	0
a6b934c495ea946c3a65185b944791da	AGCGTTGTTCGGAATTACTGGGCGTAAAGCGTACGTAGGCGGTTATTCAAGTCAGAGGTGAAATCCCGGGGCTCAACCCCGGAACTGCCTTTGAAACTAGATAGCTAGAATCATGGAGAGGTTAGTGGAATTCCGAGTGTAGAGGTGAAATTCGTAGATATTCGGAAGAACACCAGTGGCGAAGGCGACTAACTGGACATGTATTGACGCTGAGGTACGAAAGCGTG	Bacteria	Proteobacteria	Alphaproteobacteria	Sphingomonadales				0	0	0	13	0	14	12	0	123	0	25	0	0	0	0
9922e46ebdc74852138c88c38f97655d	AGCGTTGTTCGGAATCACTGGGCGTAAAGCGTGCGCAGGCGGATTGGATAGTCAGAAGTGAAATCCCAGGGCTCAACCCTGGAACTGCTTTTGAAACTTCCTTTCTAGAGTATGGTAGAGGTTGGGAGAATTCCTAGTGTAGAGGTGAAATTCGTAGATATTAGGAGGAATACCAGTGGCGTAGGCGCCCAACTGGACCATTACTGACGCTCAGGCACGAAAGCGTG	Bacteria	Proteobacteria	Alphaproteobacteria	BD7-3				0	0	0	0	0	0	11	0	177	4	0	0	0	0	0
f72a64a79eed9b01a96c58cd9bf28b69	AGCGTTGTTCGGAATCATTGGGCGTAAAGCGTATGTAGGCGGACTAGAAAGTCGGGAGTGAAATCCCAGGGCTCAACCCTGGAATGGCTTCCGAAACTTCTAGTCTAGAGTCCCGGAGAGGTTAGGGGAATTCCGAGTGTAGAGGTGAAATTCGCAGATATTCGGAGGAACACCAGTGGCGTAGGCGCCTAACTGGACGGGAACTGACGCTCAGATACGAAAGCGTG	Bacteria	Proteobacteria	Alphaproteobacteria	BD7-3				0	0	0	0	0	0	11	0	50	0	0	0	0	0	0
38ae98622054b2d0e6f688c27bf09b9c	AGCGTTGTTCGGAATCACTGGGCGTAAAGAGTATGTAGGCGGATTTGTAAGTCAGACGTGAAATCCCAAGGCTCAACCTTGGAATTGCGTTTGAAACTGCAAGTCTAGTGTCCCGGAGGGGTTGACGGAATTCCTAGTGTAGAGGTGAAATTCGCAGATATTAGGAGGAACACCAGTGGCGTAGGCGGTCAACTGGACGGGTACAGACGCTGAGATACGAAAGCATG	Bacteria	Proteobacteria	Alphaproteobacteria	BD7-3				0	0	0	0	0	14	11	0	0	0	0	0	0	0	0
18f57cabc73427e0089338ecf05c86f0	AGCGTTATCCGGAATCATTGGGTTTAAAGGGTCCGTAGGCGGGCAGCTCAGTCAGTGGTGAAAGTCTGCAGCTCAACTGTAGAATTGCCATTGATACTGGTTGTCTTGAATTATTGTGAAGTATTTAGAATAAGTAGTGTAGCGGTGAAATGCATAGATATTACTTAGAATACCAATTGCGAAGGCAGAGTACTAACAATATATTGACGCTGATGGACGAAAGCGTG	Bacteria	Bacteroidetes	Flavobacteriia	Flavobacteriales	Flavobacteriaceae	Ulvibacter		0	0	0	0	0	0	11	0	0	0	0	0	0	0	0
24d8889dad07352a3e75d5d358a4c606	AGCGTTATCCGGATTCACTGGGTTTAAAGGGTGCGTAGGCTGGCTAATAAGTCAGAGGTGAAAGCCCGGGGCTAAACTCCGGAACTGCCTTTGATACTGTTAGTCTTGAGTTTGGTTGAGGTAGGCGGAATGCGACATGTGGCGGTGAAATGCATAGATATGTCGTAGAACACCAATTGCGAAGGCAGCTTACTAGACCATAACTGACGCTGAGGCACGAAAGCGTG	Bacteria	Bacteroidetes	Saprospirae	Saprospirales				0	0	0	0	0	0	11	0	0	0	0	0	0	0	0
34481ed3379c00b7c5648173cd215c39	AGCGTTGTTCGGAATTACTGGGCGTAAAGAGTTCGTAGGCGGACTATCAAGTCAGATGTGAAATCCCAGGGCTTAACCCTGGAACTGCATTTGAAACTGATAGTCTAGAGAAAGTTAGAGGTTGGTGGAATTTCTTGTGTAGGGGTGAAATCCGTAGATATAAGAAGGAATATCAATGGCGAAGGCAGCCAACTGGGACTTTTCTGACGCTGAGGAACGAAAGCGTG	Bacteria	Proteobacteria						0	0	0	0	0	0	11	0	8	0	0	0	0	0	0
1c1586db3dc797842b1cc3baa58df924	AGCGTTGTTCGGAATTATTGGGCGTAAAGCGCGCGTAGGCGGAGTGATAAGTTCGATGTGAAATCCCAGTGCTTAACGCTGGACGTGCATCGAAAACTGTCATTCTAGAATCACGGAGAGGAAGGTAGAATTCCAGGTGTAGAGGTGAAATTCGTAGATATCTGGAGGAATACCAGTGGCGAAGGCGGCCTTCTGGCTAGTGATTGACGCTGAGGTGCGAAAGCGTG	Bacteria	Proteobacteria						0	0	0	0	0	0	11	4	0	0	0	0	0	0	0
ccb710c853a1e77f42c5a9efaafcc4aa	AGCGTTGTTCGGATTCACTGGGCATAAAGAGCATGTAGGCGGCTCGCTCAGTCAGGTGTGAAAGCCCACGGCCCAACCGTGGAACTGCACCTGATACTGGCGAGCTCGAGGTCGGAAGGGGTGAGTGGAACTTCAGGTGGAACGGTGAAATGTATAGATATCTGAAGGAACACCGGTGGCGAAAGCGGCTCACTGGTCCGACTCTGACGCTGAGATGCGAAAGCTAG	Bacteria	Planctomycetes	OM190	agg27				0	0	0	0	0	9	10	19	0	0	0	0	0	0	0
20174814f466c6740de3ea14db39b34a	AGCGTTGTTCGGAATCACTGGGCTTAAAGCGTGCGCAGGCGGAATGGAAAGTCAGAAGTGAAATCCCAGGGCTCAACCCTGGAACTGCTTTTGAAACTTCCATTCTAGAATCCGAGAGAGGGTGGTAGAATTCCTAGTGTAGAGGTGAAGTTCGCAGATATTAGGAGGAATACCAGTGGCGAAGGCGACCACCTGGATCGGTATTGACGCTCATGTACGAAAGCGTG	Bacteria	Proteobacteria	Alphaproteobacteria	BD7-3				0	0	0	0	0	0	10	0	0	0	0	0	0	0	0
81a598fa5a8acba5b84a224ca04d4ac5	AGCGTTGTTCGGAATCACTGGGCTTAAAGCGTACGTAGGCGGACATGAAAGTCAGGAGTGAAATCCCAGGGCTCAACCCTGGAACTGCTCTTGAAACTCCATGTCTAGAATTCTGGAGAGGTTAGTGGAATTCCTAGTGTAGAGGTGAAATTCGCAGATATTAGGAGGAACACCAGTGGCGAAGGCGACTAACTGGACAGATATTGACGCTGAGGTACGAAAGCGTG	Bacteria	Proteobacteria	Alphaproteobacteria	BD7-3				0	0	0	0	0	0	10	0	0	0	0	0	0	0	0
3a4cb919f9444a0b2452fc19531de5a6	AGCGTTATCCGGAATCACTGGGCGTAAAGGACACGTAGGCGGTCTGTTAAGTCCGATGTCAAAGCGTAGGGCTCAACCCTATTTCGGCGTTGGATACTGGCAGACTAGACAATTGGAGAGGTAAGTAGAATTACCAGTGTAGCGGTGGAATGCGTAGATACTGGTAGGAATACCCATTGCGAAGGCAGCTTACTGGACAATTTGTGACGCTGAGGTGTGAAAGCGTG	Bacteria	Thermi	Deinococci	Deinococcales	Trueperaceae			0	0	0	0	0	0	10	0	0	0	0	0	0	0	0
c30a040017f45923078432465ba46144	AGCGTTAATCGGAATTACTGGGCGTAAAGGGTACGTAGGCGGTTATATAAGTTGGATGTGAAAGCCCCGGGCTCAACCTGGGAACTGCATTCAAAACTGTGTAACTAGAGTGTATAAGAGGTTAGCGGAATTCCAGGTGTAGCAGTGAAATGCGTAGATATCTGGAGGAACATCAGTGGCGAAGGCGGCTAACTGGTATAACACTGACGCTGAGGTACGAAAGCGTG	Bacteria	Proteobacteria	Gammaproteobacteria	Marinicellales	Marinicellaceae	Marinicella		0	0	0	0	0	0	10	0	0	0	0	0	0	0	0
851290adc6cb807d00bee1a4fdd38980	AGCGTTATCCGGAATCACTGGGTTTAAAGGGTGCGTAGGCGGCTTAATAAGTCAGAAGTGAAAGCTCACAGCTTAACTGTGGAATTGCTTTTGATACTGTTAGGCTTGAATCAGGCTGAGGTCAGCGGAATGAGTCATGTAGCGGTGAAATGCATAGATATGACTTAGAACACCAATTGCGAAGGCAGCTGGCTAGACCTGCATTGACGCTGAGGCACGAAAGCGTG	Bacteria	Bacteroidetes	Saprospirae	Saprospirales	Saprospiraceae			0	0	0	0	0	0	10	0	0	0	0	0	0	0	0
ac46f5066622ab9eba732b930cb85949	AGCGTTATCCGGAATTACTGGGTTTAAAGGGTGCGCAGGCGGCCAATTAAGTCAGAAGTGAAAGACCCCCGCTTAACGGGGGAGCTGCTTTTGATACTGGATGGCTCGGATTAGGATGAGGTCGGCGGAATGTGACATGTAGCGGTGAAATGCATAGATATGTCATGGAACACCAATTGCGTAGGCAGCCGGCTGGACCTATATCGACGCTGAGGCACGAAAGCGTG	Bacteria	Bacteroidetes	Saprospirae	Saprospirales	Saprospiraceae			0	0	0	0	0	0	10	0	0	0	0	0	0	0	0
8cd150e1eaec632353c58dadc3046ab6	AGCGTTGTTCGGAATCACTGGGCGTAAAGCGCGCGTAGGCTGATTTGTGTGTCAGAGGTGAAATCCCGGGGCTTAACCCCGGAACTGCCTTTGAAACTGCAAATCTTGAATATTGGAGAGGATAGTGGAATTCCTAGTGTAGAGGTGAAATTCGTAGATACTAGGAGGAACATCAGTGGCGAAGGCGACTGTCTGGACAATTATTGACGCTGAGGTGCGAAAGCGTG	Bacteria	Proteobacteria	Alphaproteobacteria					0	0	0	0	0	0	10	0	0	0	0	0	0	0	0
606bfb8678f26c202b55f68bbefa787e	AGCGTTGTTCGGATTTATTGGGCGTAAAGCGTACGTAGGCGGTTCTATAAGTCAGGTGTGAAATCTTGGGGCTCAACCCCGAAACTGCGCCTGAAACTGTAGAACTAGAATCTTGGAGGGGAAGGTAGAATTTCGCATGTAGGGGTAAAATCCGTAGAGATGCGAAGGAACATCAGAGGCGAAGGCGACCTTCTGGACAAGTATTGACGCTGAGGTACGAAAGCGTG	Bacteria	Proteobacteria	Deltaproteobacteria	Bdellovibrionales	Bacteriovoracaceae			0	7	0	13	0	10	9	20	44	3	0	0	0	0	0
957d75411bd001f44318e5b4dd7d2f09	AGCGTTGTTCGGATTTATTGGGCGTAAAGCGCGCGCAGGCGGAATAGAAAGTCAGATGTGAAATCTCGGGGCTCAACCCCGAAACTGCGTCTGAAACTTCTAATCTAGAATCTTAGAGGGGGAAGGGGAATTTCACGTGTAGGGGTAAAATCCGTAGAGATGTGAAGGAACACCTGAGGCGAAGGCGCCTTCCTGGCTAAGTATTGACGCTGAGGCGCGAAAGCGTG	Bacteria	Proteobacteria	Deltaproteobacteria	Bdellovibrionales	Bacteriovoracaceae			0	0	0	0	0	32	9	31	0	0	0	0	0	0	0
24b39ddcda697e3243ec857319ee1de7	AGCGTTGCTCGGAATCACTGGGCGTAAAGCGTACGCAGGCGGCTTTTTAAGTTGGGTGTGAAAGCCCAGGGCTCAACCCTGGAACTGCATTCAAAACTGGATGGCTTGAGTACTGGAGAGGGAAGCGGAATTCCTGGTGTAGAGGTGAAATTCGTAGATATCAGGAGGAACACCCGTGGCGAAAGCGGCTTCCTGGCCAGATACTGACGCTCATGTACGAAAGCGTG	Bacteria	Proteobacteria	Deltaproteobacteria	Myxococcales	OM27			0	0	0	0	0	0	9	0	0	0	0	0	0	0	0
3dae7fedf0fedc63ed95bd219e56de6f	AGCGTTGATCGGAATCACTGGGCTTAAAGGGTACGCAGGCGGACTGATAAGTATGTTGTGAAATCCCACGGCTCAACCGTGGAATTGCTTCGTATACTGTCAGTCTTGAGCATGTCAGGGGTCGTCGGAACTCTAGGTGGAGCGGTGAAATGCGTAGATATCTAGAGGAACGCCAATGGTGAAGACAGACGACTGGGACATTGCTGACGCTCAGGTACGAAAGCATG	Bacteria	Planctomycetes	Phycisphaerae	Phycisphaerales	Phycisphaeraceae			0	0	0	0	0	0	9	13	321	6	14	0	0	0	0
c2d0d62444ec0a963a511c8c01816967	AGCGTTGTTCGGAATTACTGGGCGTAAAGCGCGCGTAGGCGGATTATCTAGTCAGAGGTGAAATCCCAGGGCTCAACCCTGGAACTGCCTTTGATACTGGTAGTCTAGAGTTCGGGAGAGGTAAGTGGAATTCCTAGTGTAGAGGTGAAATTCGTAGATATTAGGAAGAACACCAGTGGCGAAGGCGGCTTACTGGACCGATACTGACGCTGAGGTGCGAAAGCGTG	Bacteria	Proteobacteria	Alphaproteobacteria					0	0	0	8	0	0	9	0	0	0	0	0	0	0	0
5bdf335d01fdde0c45c59037118dac47	AGCGTTACCCGGAATTATTGGGTGTAAAGGGTTTGTAGGCGGAGGAATAAGTTGGATATGAAAGACCGGAGCTCAACTTCGTGTTTGTGTTCAAAACTGTTTCACTAGAATTAGGAAGAGGTAAGCGGAATTCTGAGTGTAGGGGTGCAATCCGTAGATACTCAGAGGAACACCGAAAGCGAAGGCAGCTTACTGGTACTATATTGACGCTGAGGAACGAAAGCGTG	Bacteria	GN02	BD1-5					0	0	0	0	0	0	9	0	0	0	0	0	0	0	0
36fe7b3513d9b91c3116284127bed28b	AGCGTTAATCGGAATTACTGGGCGTAAAGCGCGCGTAGGTGGTTATTTAAGCCAGATGTGAAATCCCCGGGCTCAACCTGGGCACTGCATTTGGAACTGGGTAGCTAGAGTACAGGAGAGGGTGGTGGAATTTCCAGTGTAGCGGTGAAATGCGTAGAGATTGGAAGGAACATCAGTGGCGAAGGCGGCCACCTGGACTGATACTGACGCTGAGGTGCGAAAGCGTG	Bacteria	Proteobacteria	Gammaproteobacteria	Alteromonadales	Alteromonadaceae	CandidatusEndobugula		0	0	0	0	0	8	8	0	0	0	0	0	0	0	0
6f1d5b057af47123fef9576537df57b0	AGCGTTATCCGGATTTATTGGGTTTAAAGGGTTCGTAGGCGGAATAATAAGTCAGTGGTGAAATCTTGCAGCTTAACTGTAAAACTGCCATTGATACTGTTGTTCTTGAGTATAGTTGGAGTAGATGGAATGTGTTGTGTAGCGGTGAAATGCATTGATATAACACAGAACACCAATCGCGAAAGCAGTCTACTAAGCTATTACTGACGCTGAGGAACGAAAGCATG	Bacteria	Bacteroidetes	Bacteroidia	Bacteroidales				0	0	0	0	0	0	8	6	0	0	0	0	0	0	0
01391afb15f8c72e4ded782797249c11	AGCGTTATCCGGAATCATTGGGTTTAAAGGGTCCGTAGGTGGATAATTAAGTCAGAGGTGAAAGTTTGCAGCTCAACTGTAAAATTGCCTTTGATACTGGTTATCTTGAATCATTATGAAGTAGTTAGAATATGTAGTGTAGCGGTGAAATGCATAGATATTACATAGAATACCAATTGCGAAGGCAGATTACTAATAATCGATTGACACTGATGGACGAAAGCGTG	Bacteria	Bacteroidetes	Flavobacteriia	Flavobacteriales	Flavobacteriaceae			0	0	0	0	0	0	8	0	97	0	0	0	0	0	0
97d2181245e6bbdfaa651c7317304c02	AGCGTTGTTCGGATTTACTGGGCGTAAAGGGCGTGTAGGCGGCTTGTTAAGTTAGGTGTGAAATCCCGGGGCTCAACCCCGGAACTGCACTTAAGACTGGCAAGCTAGAATCCCGGAGGGGAGTGTGGAATTCCAAGTGTAGAGGTGAAATTCGTAGATATTTGGAAGAACACCAGTGGCGAAGGCGACACTCTGGACGGGTATTGACGCTGAGGCGCGAAAGCGTG	Bacteria	Proteobacteria	Alphaproteobacteria	Kiloniellales				0	0	0	0	0	0	8	9	8	0	0	0	0	0	0
3673f9af6a2e344be5089d2bc52687d6	AACGTTGCTCGGAATTACTGGGCGTAAAGCGCGCGTAGGCGGGCTTGTAAGTCGGAAGTGAAATCCCTGGGCTCAACCCAGGAACTGCTTTCGAAACTACAAGCCTTGAGTGATGGAGAGGGAAGTGGAATTCTTGGTGTAGAGGTGAAATTCGTAGATATCAAGAGGAACATCTGTGGCGAAGGCGGCTTCCTGGACATCTACTGACGCTGAGGCGCGAAAGTGTG	Bacteria	Proteobacteria	Deltaproteobacteria	Myxococcales				0	0	0	0	0	0	8	11	0	0	0	0	0	0	0
968cf9d0a264759095d277122b459b3b	AGCGTTGTTCGGAATTACTGGGCGTAAAGCGTGCGTAGGCGGATTGATAAGTTAGATGTGAAATCCCAGGGCTCAACCCTGGAACTGCATTTAAAACTGTCAGTCTAGAATTCTGGAGAGGTAAGGGGAATTCCTAGTGTAGAGGTGAAATTCGTAGATATTAGGAGGAACACCAGAGGCGAAGGCGCCTTACTGGACAGATATTGACGCTGAGGCACGAAAGTGTG	Bacteria	Proteobacteria	Alphaproteobacteria	Rhodobacterales	Hyphomonadaceae			0	0	0	0	0	35	8	0	0	0	0	0	0	0	0
2138d8745dd89d6a910676e7d8378fa5	AGCGTTATCCGGAATTACTGGGTTTAAAGGGTGCGTAGGCGGTATGATAAGTCAGAGGTGAAAGATTGGAGCTTAACTCCAAAACTGCCTTTGAAACTATCAAACTTGAATTACGTTGAGGTTAGCGGAATGTGACATGTAGCGGTGAAATGCATAGATATGTCATAGAACACCAATTGCGAAGGCAGCTAACTAGGCGTATATTGACGCTGAGGCACGAAAGCGTG	Bacteria	Bacteroidetes	Saprospirae	Saprospirales	Saprospiraceae			0	0	0	0	0	0	8	0	0	0	0	0	0	0	0
5f06b6597e3bf308d6c17a38528d39ed	AGCGTTGTTCGGAATTACTGGGCGTAAAGCGCGCGTAGGCGGCCTATCAAGTCAGGGGTGAAATCCCGGAGCTCAACTCCGGAACTGCCCTTGAAACTGATAAGCTAGAATATTGGAGAGGTAAGTGGAATTCCGAGTGTAGAGGTGAAATTCGTAGATATTCGGAAGAACACCAGTGGCGAAGGCGACTTACTGGACAATTATTGACGCTGAGGTGCGAAAGCGTG	Bacteria	Proteobacteria	Alphaproteobacteria	Sphingomonadales	Erythrobacteraceae			0	0	0	0	0	0	8	0	0	0	0	0	0	0	0
63b4dcb1f8e46c07098b50681c456caa	AGCGTTGTTCGGAATTACTGGGCGTAAAGCGCACGTAGGCGGATATTTAAGTTAGAGGTGAAATCCCAGGGTTCAACCCTGGAACTGCATCCGATACTCCCGTGCTAGAGTAATGGAGAGGTAAGTGGAATTCTCGGTGTAGCAGTGAAATGCGTAGATATCGAGAGGAACATCAATGGCGAAGGCAACTTACTGGACATTTACTGACGCTCAGACACGAAGGCTAG	Bacteria	Verrucomicrobia	Verrucomicrobiae	Verrucomicrobiales	Verrucomicrobiaceae			0	0	0	0	0	0	8	0	0	0	0	0	0	0	0
93f0144cf277b0ffe1e313612d248d01	AGCGTTGTTCGGAATCACTGGGCGTAAAGCGTGCGTAGGCGGTTCGATAAGTCGAATGTGAAAGCCCTGGGCTCAACCTGGGAACTGCATTCGAAACTGTTGAACTTGAGTTCTAGAGGGGATGGTGGAATTCCTGGTGTAGAGGTGAAATTCGTAGATATCAGGAGGAAGACCGGTGGCGAAGGCGACCATCTGGATAGACACTGACGCTGAGGCACGAAAGCGTG	Bacteria	Proteobacteria						0	0	0	0	0	0	8	0	0	0	0	0	0	0	0
b557a9e1fd83b3015e9cb4f75e1a2f06	AGCGTTGTTCGGAATTACTGGGCGTAAAGCGTACGTAGGCGGTAAGTTAAGTCGAATGTTAAAGCCAAGGGCTCAACCCTATGGATGCCTTCGATACTGGCTTACTAGAGGGTGATAGAGGAAAGTGGAATTCCGAGTGTAGCGGTGAAATGCGTAGATATTCGGAGGAACATCAGTAGCGAAGGCGACTTTCTGGGTCACACCTGACGCTGAGGTACGAAAGCGTG	Bacteria	Cyanobacteria	ML635J-21					0	0	0	0	0	0	8	0	0	0	0	0	0	0	0
dee1599a3812b89cf913f44b8620bf21	AGCGTTATCCGGATTTATTGGGTTTAAAGGGTTCGTAGGCGGAATCATAAGTCAGTGGTGAAATCCTGCAGCTTAACTGTAGAACTGCCATTGAAACTGTGATTCTTGAGTTCAGTTGAGGTAAGCGGAATGTGTCGTGTAGCGGTGAAATGCATAGATATGACACAGAACACCGATTGCGAAGGCAGCTTACCAAGCTGATACTGACGCTGAGGAACGAAAGCGTG	Bacteria	Bacteroidetes	Bacteroidia	Bacteroidales				0	0	0	0	0	0	7	0	0	0	0	0	0	0	0
275fc20514062eaafee21d92cad0e82e	AGCGTTGTTCGGAATCATTGGGCGTAAAGCGGGTGTAGGCGGAAATGTAGGTCAGAAGTGAAAGTCCAGGGCTCAACCCTGGAAGTGCTTTTGAAACCCCATTTCTTGAGTATAGAAGAGGAGAGTGGAATTCCAGGTGTAGTGGTGAAATACGTAGATATCTGGAGGAACATCGGTGGCGAAGGCGGCTCTCTGGTCTATTACTGACGCTCAGACCCGAAAGCGTG	Bacteria	Proteobacteria	Deltaproteobacteria	Bdellovibrionales	Bdellovibrionaceae	Bdellovibrio		0	0	0	0	0	0	7	0	0	0	0	0	0	0	0
499f3b1f88d69195219ef41dc7e71163	AGCGTTATCCGGAATCATTGGGTTTAAAGGGTCCGTAGGCGGACTAATAAGTCAGGGGTGAAATACCACAGCTCAACTGTGGAACTGCCTTTGATACTGTTAGTCTTGAATTATATGGAAGTAGATAGAATGTGTAGTGTAGCGGTGAAATGCTTAGAGATTACACAGAATACCGATTGCGAAGGCAGTCTACTACGTATATATTGACGCTAATGGACGAAAGCGTG	Bacteria	Bacteroidetes	Flavobacteriia	Flavobacteriales	Flavobacteriaceae			0	0	0	0	0	0	7	0	0	0	0	0	0	0	0
f23e40c4ff3c6e391fa19fb8271ce518	AGCGTTATCCGGAATTATTGGGTTTAAAGGGTCCGTAGGCGGGCTAATAAGTCAGTGGTGAAAGTCTGCAGCTCAACTGTAGAACTGCCTTTGATACTGTTAGTCTTGAATTATATCGAAGTGGGCGGAATATGTAGTGTAGCGGTGAAATGCATAGATATTACATAGAACACCGATTGCGAAGGCAGCTCACTAGGTATATATTGACGCTGATGGACGAAAGCGTG	Bacteria	Bacteroidetes	Flavobacteriia	Flavobacteriales	Flavobacteriaceae	Maribacter		0	0	0	0	0	0	7	0	0	0	0	0	0	0	0
48b6ac090be7a20d322d89e57c7733b3	AGCGTTGTTCGGAATCATTGGGCGTAAAGCGCACGTAGGTGGTTCAGAAAGTCTGATGTGAAATCCCGGGGCTCAACCTCGGAACTGCATTGGAAACTACTGGACTTGAATTCGAGAGGGGCAAGTGGAATTCCTGGTGTAGGAGTGAAATCCGTAGAGATCAGGAGGAACACCGGTGGCGAAGGCGACTTGCTGGATCGATATTGACACTGAGGTGCGAAAGCGTG	Bacteria	Proteobacteria	Deltaproteobacteria	GMD14H09				0	0	0	0	0	0	7	18	6	0	0	0	0	0	0
fb0edff109623d8e72d1364b1bfa440f	AACGTTATTCGGTATCACTGGGCTTAAAGCGTTCGTAGGCGGCTTGGTAGGTGAGATGTGAAAGCCCACGGCTCAACCGTGGAATTGCGTTTCAAACCCCCAAGCTCGAGGAAGATAGGGGTGATGGGAACTTATGGTGGAGCGGTGAAATGCGTTGATATCATAGGGAACACCGGTGGCGAAGGCGCATCACTGGATCTTTTCTGACGCTGAGGAACGAAAGCTAG	Bacteria	Planctomycetes	Planctomycetia	Pirellulales	Pirellulaceae	Rhodopirellula	baltica	0	0	0	0	0	0	7	0	16	0	0	0	0	0	0
90b27507a8da91a6b8cf3385189fa4a8	AGCGTTGTTCGGAATTACTGGGCGTAAAGAGTTCGTAGGCGGGCTATTAAGTCAGATGTGAAATCCCAGGGCTCAACCTTGGAACTGCATTTGAAACTGGTAGCCTAGAGGCTAGGAGAGGTCAGTGGAATACCGAGTGGAGAGGTGAAATTCGCAGATATTCGGTGGAACACCAGTGGCGAAGGCGACTGACTGGACTAGTACTGACGCTGAGGAACGAAAGTGTG	Bacteria	Proteobacteria	Alphaproteobacteria	Rhodobacterales	Hyphomonadaceae			0	0	0	0	0	0	7	8	18	0	19	0	0	0	0
2550cb75ee8e97f44b9bae1c9e702b37	AGCGTTATCCGGAATCACTGGGTTTAAAGGGTGCGTAGGCGGTTCGATAAGTCAGAAGTGAAAGCACTGCGCTAAACGTGGTAACTGCTTTTGAAACTATCGGACTAGAATTAGGATGAGGCTGGCGGAATGTGGCATGTAGCGGTGAAATGCATAGATATGCCATAGAACACCAATTGCGAAGGCAGCTAGCTAGACCTTAATTGACGCTGAGGCACGAAAGCGTG	Bacteria	Bacteroidetes	Saprospirae	Saprospirales	Saprospiraceae			0	0	0	0	0	0	7	0	0	0	0	0	0	0	0
06d501923cc8a0b2e3ae8e0eda24a3b8	AGTGTTACTCTTACTGACTGGGCGTAAAGGGTACGTAGGCGGCTTACTAGGTTATAAGTTAAAGCGTACATTAATAATGTATAACAACTGATAAAACTAGTAAGCTAGAGTTTAGAAGAGGAAAGTGGTATTTTTAGTGTAAAGGTAGAATTCGGTAATATTAAAAAGACAACCAAAAGCGAAGGCAACTTTCTGGTCTATAACTGACGCTGAGGTACTGAAGCATG	Bacteria							0	0	0	0	0	0	7	33	16	0	0	0	0	0	0
f58846841ee02aee3dae695d35488c80	AGTGTTACTCTTATTGACTGGGCGTAAAGGGTACGTAGGCGGTTTAATAGGTTACGAGTTAAAGCGTACATTAATGGTGTATACAGGCTTGTAAAACTAGTTTACTAGAGTTTGGAAGAGGAAAGTGGTATTTTTAGTGGAGGGGTAAAATCTGATGATATTAAAAAGACAACCGAAGGCGAAGGCAACTTTCTGGTTTATAACTGACGCTGAGGTACTGAAGCATG	Bacteria							0	0	0	0	0	0	7	8	0	0	0	0	0	0	0
957c32e9c004f1a3c3218c6266bd4ffa	AGCGTTGTTCGGATTTACTGGGCGTAAAGCGCGCGCAGGCGGATTATTAAGTCAGATGTGAAATCTCGGGGCTCAACCCCGAAACTGCGTCTGAAACTGATAATCTAGAATATTGGAGGGGGAAATGGAATTTCGCATGTAGGGGTAAAATCCGTAGAGATGCGAAGGAACACCAGAGCCGAAGGGGATTTCCTGGCCAATTATTGACGCTGAGGCGCGAAAGCGTG	Bacteria	Proteobacteria	Deltaproteobacteria	Bdellovibrionales	Bacteriovoracaceae	Bacteriovorax		0	11	0	0	0	0	6	0	0	0	0	0	0	0	0
a8fbb453ba8b8eb38ac3fbc334aeedfe	AGCGTTACTCGGAATCACTGGGCGTAAAGCGTACGTAGGCGGTTTAGTAAGTTGGGGGTGAAATCCTATGGCTCAACCATAGAACTGCTCCCAAAACTACTAGACTAGAATCAGGAAGGGGCAGATGGAATTAGTGGTGTAGGGGTAAAATCCGTAGAGATCACTAGGAATACCAATAGCGAAGGCGATCTGCTGGTACTGTATTGACGCTGAGGTACGAAAGCGTG	Bacteria	Proteobacteria	Epsilonproteobacteria	Campylobacterales				0	0	0	0	0	0	6	4	0	0	0	0	0	0	0
8cb0c9545289a99fbf0520116344daf6	AGCGTTGTCCGGAATTATTGGGTTTAAAGGGTGCGTAGGCGGTCTTTTAAGTCAGAGGTGAAATCCTACAGCTTAACTGTAGAACGGCCTTTGAAACTGGGAGACTTGAGTACACTAGAGGTAGGCGGAATTTATGGTGTAGCGGTGAAATGCATAGATACCATAAAGAACACCGATAGCGAAGGCAGCTTACTGGAGTGTAACTGACGCTGAGGCACGAAAGCGTG	Bacteria	Bacteroidetes	Cytophagia	Cytophagales	Flammeovirgaceae			0	0	0	0	0	0	6	0	0	0	0	0	0	0	0
33a6d9e12b41e2073f853c177cec02b3	AGCGTTATCCGGAATCATTGGGTTTAAAGGGTTCGTAGGCGGGCTAATCAGTCAGAGGTGAAATCCAGCAGCTTAACTGTTGAACTGCCTTTGATACTGTTAGTCTTGAGTAATATGGAAGTGGATAGAATATGTAGTGTAGCGGTGAAATGCATAGATATTACATAGAATACCGATTGCGAAGGCAGTCCACTACGTATTTACTGACGCTGAGGAACGAAAGCGTG	Bacteria	Bacteroidetes	Flavobacteriia	Flavobacteriales	Flavobacteriaceae			0	0	0	0	0	0	6	0	0	0	0	0	0	0	0
6b101f5bf1ba59c8fbeec0ee541aa1c2	AACGTTGCTCGGAATTACTGGGCGTAAAGCGCGTGTAGGCGGACCGATTAGTCGGGTGTGAAAGCCCTGGGCTCAACCTAGGAACTGCATCCGAAACTGTCGGTCTAGAGTAGTGGAGAGGAAAGCGGAATTTTCGGTGTAGAGGTGAAATTCGTAGATATCGGAAGGAACACCAGTGGCGAAGGCGGCTTTCTGGACACTTACTGACGCTGAGACGCGAAAGTGTG	Bacteria	Proteobacteria	Deltaproteobacteria	Myxococcales				0	0	0	0	0	0	6	9	0	0	0	0	0	0	0
61854048d0c952fed9fd149acd0fab4b	AACGTTGCTCGGAATTACTGGGCGTAAAGCGCGTGTAGGCGGACTTGAAAGTCAGATGTGAAATCCCAAGGCTCAACCTTGGAACTGCATTTGAAACTCCAAGTCTAGAGTATTGGAGAGGTTGGTGGAATTCCTGGTGTAGAGGTGAAATTCATAGATATCAGGAGGAACATCGGTGGCGAAGGCGGCCAACTGGACAAATACTGACGCTGAGACGCGAAAGTGTG	Bacteria	Proteobacteria	Deltaproteobacteria	Myxococcales				0	0	0	0	0	0	6	3	0	0	0	0	0	0	0
82cd4a50134a0630b77f8e754287a6d7	AGCGTTGTTCGGAATTATTGGGCGTAAAGCGCGCGCAGGTGGCCTATTAAGTCTGATGTGAAATCCCTCGGCTCAACCGAGGACGTGCATTGGATACTGGTAGGCTTGAGTCCTGGAGAGGATAGCGGAATTCCCAGTGCAGAGGTGAAATTCGTAGATATTGGGAGGAACACCAGCGGCGAAGGCGGCTATCTGGACAGTGACTGACGCTGAGGCGCGAAAGCATG	Bacteria	Proteobacteria	Deltaproteobacteria	PB19				0	0	0	0	0	0	6	0	0	0	0	0	0	0	0
6bc1a459ea3ec071ffaf4742d75f7295	AGCGTTATCCGGATTTACTGGGTTTAAAGGGTGCGCAGGCGGTAGTTTAAGTCAGTGGTGAAAGCCTACAGCTCAACTGTAGAACTGCCATTGAAACTGAATTACTTGAGTGTGGAAGAGGTAGGCGGAATACAACATGTAGCGGTGAAATGCATAGATATGTTGTAGAACACCGATTGCGAAGGCAGCTTACTAAACCATTACTGACGCTCAGGCACGAAAGCGTG	Bacteria	Bacteroidetes	Saprospirae	Saprospirales				0	0	0	0	0	0	6	0	0	0	0	0	0	0	0
993281dbe7feca450c4a71c3bc3e621b	AGCGTTATCCGGAATTACTGGGTTTAAAGGGCGCGTAGGCGGGTTAATAAGTCAGAGGTGAAATCTCACAGCTTAACTGTGAAATTGCCTTTGAAACTGTTAATCTTGAATTAGGACGAGGTGTGTGGAATGTGGCATGTAGCGGTGAAATGCATAGATATGCCATAGAACACCGATTGCGAAGGCAGCACACTAGACCTATATTGACGCTGAGGCGCGAAAGCGTG	Bacteria	Bacteroidetes	Saprospirae	Saprospirales	Saprospiraceae			0	0	0	0	0	0	6	0	0	0	0	0	0	0	0
a940da7d95cb2cbdf3a475737022e1ea	AGCGTTAATCGGAATCACTGGGCGTAAAGCGCGCGTAGGCGGTTTGTTTAGTCAGATGTGAAAGCCCCGGGCTTAACCTGGGAACTGCATTTGAAACTGGCAGACTAGAATGTAGTAGAGGGAAGTGGAATTCCGAGTGTAGCGGTGAAATGCGTAGATATTCGGAGGAACACCAGTGGCGAAGGCGACTTCCTGGACTAACATTGACGCTGAGGTGCGAAAGCGTG	Bacteria	Proteobacteria	Gammaproteobacteria	Thiohalorhabdales	Thiohalorhabdaceae			0	0	0	0	0	0	6	0	0	0	0	0	0	0	0
88b5f511f0028c050c7b283e70b56609	AGCGTTAATCGGAATTACTGGGCGTAAAGCGCGCGTAGGCGGTTTGGTAAGTCAAATGTGAAATCCCCAGGCTCAACCTGGGAACTGCATTCGATACTGCCAAGCTAGAGTGTGTAAGAGGATAGTGGAATTCCGGGTGTAGCGGTGAAATGCGTAGATATCCGGAGGAACATCAGTGGCGAAGGCGACTATCTGGTACAACACTGACGCTGAGGTGCGAAAGCGTG	Bacteria	Proteobacteria	Gammaproteobacteria					0	0	0	0	0	0	6	6	0	0	0	0	0	0	0
a6f3b20de4cebfe14d2394ce48975a93	AACGTTGTTCGGATTCACTGGGCGTAAAGCGACCGCAGGCGGTTTATTAAGTCAGATGTGAAAGCCCCGCGCTCAACGTGGGAACTGCATTTGAAACTGATAAACTAGAGTTTGAGAGAGGAGAATGGAATTCCAAGTGTAGAGGTGAAATTCGTAGATATTTGGAGGAACATCAGAGGCGAAGGCGATTCTCTGGCTCAATACTGACGCTCAGGGTCGAAAGTGTG	Bacteria	Proteobacteria						0	0	0	0	0	0	6	0	0	0	0	0	0	0	0
9c88fa0e5995360cd8acecc4699c7ea8	AGCGTTGTCCGGATTTATTGGGTTTAAAGGGTGCGTAGGCTGTAGATTAAGTCAGAGGTGAAATCCCACAGCTCAACTGTGGAACTGCCTTTGATACTGGTTTACTTGAGTATACATGAGGTAGGCGGAATTTATGATGTAGCGGTGAAATGCATAGATATCATAAGGAACACCGATAGCGAAGGCAGCTTACTAAGGTATAACTGACGCTGAGGCACGAAAGCATG	Bacteria	Bacteroidetes	Cytophagia	Cytophagales	Flammeovirgaceae			0	0	0	0	0	0	5	0	0	0	0	0	0	0	0
a3b3519a50602b238a5b8efd693e2a64	AGCGTTAATCGGAATTACTGGGCGTAAAGCGCGCGTAGGCGGCTTTGTCAGTCAGAGGTGAAACCCTGCAGCTTAACTGTAGAATTGCCTTTGATACTGGTTATCTTGAGTTATTATGAAGTAGTTAGAATATGTAGTGTAGCGGTGAAATGCATAGATATTACATAGAATACCAATTGCGAAGGCAGATTACTAATAATATACTGACACTGATGGACGAAAGCGTG	Bacteria	Bacteroidetes	Flavobacteriia	Flavobacteriales	Flavobacteriaceae	Olleya		0	0	0	0	0	0	5	0	0	0	0	0	0	0	0
9d150898791a1fa70680e1dd0b6b050a	AACGTTATTCGGAATCACTGGGCTTAAAGGGTACGTAGGCGGCTTTACAAGTCAGGTGTGAAAGCTCTCGGCTCAACCGAGGAATAGCGCTTGAAACTGTAAGGCTTGAGTGTCCTAGGGGTGAGCGGAACTTCCAGTGGAGCGGTGAAATGTGTTGATATTGGAAGGAACACCAGTAGCGAAGGCGGCTCACTGGGGGACAACTGACGCTGAGGTACGAAAGCCAG	Bacteria	Planctomycetes	Planctomycetia	Planctomycetales	Planctomycetaceae	Planctomyces		0	0	0	0	0	0	5	10	17	0	0	0	0	0	0
86f82e289ec0030efbf5c3ad43c2b690	AGCGTTGTTCGGAATTACTGGGCGTAAAGCGCACGTAGGCGGACTTTTAAGTCAGATGTGAAATCCCAGAGCTCAACTCTGGAACTGCATTTGAAACTGGAAGTCTAGAGACCAGGAGAGGTTAGCGGAATACCGAGTGTAGAGGTGAAATTCGTAGATATTCGGTGGAACACCAGTGGCGAAGGCGGCTAACTGGACTGGTACTGACGCTGAGGTGCGAAAGTGTG	Bacteria	Proteobacteria	Alphaproteobacteria	Rhodobacterales	Hyphomonadaceae	Hyphomonas		0	0	0	0	0	18	5	0	0	0	0	0	0	0	0
42964e3546e9c692e3d25a410ef5f68b	AGCGTTGTTCGGAATCACTGGGCGTAAAGCGCGCGTAGGCGGTGTACTAAGTTAGATGTGAAAGCCCAGGGCTCAACCCTGGAATTGCATTTAATACTGGTACACTAGAGTTTGGTAGAGGATGGTGGAATTCCTAGTGTAGAGGTGAAATTCGTAGATATTAGGAGGAACACCGGTGGCGAAGGCGACCATCTGGGCCAATACTGACACTGAGGTGCGAAAGCGTG	Bacteria	Proteobacteria	Alphaproteobacteria	Rickettsiales				0	0	0	0	0	0	5	0	0	0	0	0	0	0	0
9599fcb095c32d0617b807352b11eff7	AGCGTTATTCGGAATCACTGGGCGTAAAGAGTACGTAGGCGGGCATATAAGTCGACTGTGAAAGCCCCGAGCTCAACTTGGGAATTGCAGTTGAAACTGTATGTCTTGAATACTAGAGGGGGTGGCGGAATTCCTGGAGTAGAAGTGAAATTCACAGATATCAGGAGGAACACCAGAGGCGAAGGCGGTCACCTGGCTAAGTATTGACGCTGAGGCGCGAAAGCATG	Bacteria	Proteobacteria	Deltaproteobacteria	Spirobacillales				0	0	0	0	0	0	5	0	0	0	0	0	0	0	0
f954cc24c020ad84f3d9e37292f875fa	AGCGTTACCCGGAATTATTGGGTGTAAAGGGTTCGTAGGCGGACCTGTAAGTTAGATATTAAAGACCGGAGCTCAACTCCGTGTTTGTGTTTAAAACTGCAGGTCTAGAATTAGGGAGAGGTTAGCGGAATTCTGAGTGTAGGGGTGCAATCCGTAGATACTCAGAGGAACACCAAAAGCGAAGGCAGCTAACTGGAACTATATTGACGCTGAGGAACGAAAGCGTG	Bacteria	GN02	BD1-5					0	0	0	0	0	11	5	8	0	0	0	0	0	0	0
a6518526f35adc21ccf8c75be7f070fc	AGCGTTGCCCGGAATTACTGGGCGTAAAGAGCTCGTAGGCGGGGGCGTGCGTCCGAGAGGAAATTTCAAGGCACAACCTTGGGGCTTTCTCGGATACGGCGCTTCTTGAGGATGTGAGAGGAAAGTGGAATTCCCGGTGTAGCGGTGAAATGCGTAGATATCGGGAGGAACACCAGTGGCGAAGGCGACTTTCTGGCACATTCCTGACGCTGAGGAGCGAAAGCGTG	Bacteria	WPS-2						0	0	0	0	0	5	5	0	12	0	0	0	0	0	0
a0a8ddebac9ad734aee937687dd3c1f8	AGTGTTATCCGGAATCACTGGGCGTAAAGCGTGCGTAGGCGGCACTACAAGACAGATGTGAAATCCCCGGGCTCAACCTGGGGACTGCATTTGTGACTGTAGAGCTAGAGTGCGTCAGAGGGGGGTGGAATTCCACGTGTAGCAGTGAAATGCGTAGAGATGTGGAGGAACACCGATGGCGAAGGCAGCCCCCTGGGATGACACTGACGCTCAGGCACGAAAGCGTG	Bacteria	Proteobacteria	Betaproteobacteria	Burkholderiales				0	0	0	0	0	0	4	0	0	0	0	0	0	0	0
ea7b7d09019274c2ac1974d98ec9ca38	AGCGTTATCCGGATTTATTGGGTTTAAAGGGTCCGTAGGCGGGAAGATAAGTCAGTGGTGAAAGCCTGTCGCTCAACGATAGAATTGCCATTGATACTGTTTTTCTTGAGTGCACATGATGTGGGCGGAATGTGTCGTGTAGCGGTGAAATGCTTAGATATGACACAGAACACCGATTGCGAAGGCAGCTCACAAAAGTGTAACTGACGCTAAGGGACGAAAGCGTG	Bacteria	Bacteroidetes	Flavobacteriia	Flavobacteriales				0	0	0	0	0	0	4	0	0	0	0	0	0	0	0
2c248afdc10fcf9457eb680abbef0ed8	AACGTTGCTCGGAATCATTGGGCGTAAAGCGCGCGTAGGCGGCTTGATAAGTCGGATGTGAAAGCCCTCGGCTTAACCGGGGAAGTGCATTCGAAACTGTCAAGCTTGAGTATGGGAGAGGATTGTGGAATTCCCGGTGTAGAGGTGAAATTCGTAGATATCGGGAGGAACACCAGAGGCGAAGGCGACAATCTGGACCAATACTGACGCTGAGGTGCGAAAGCGTG	Bacteria	Proteobacteria	Deltaproteobacteria	Myxococcales	Haliangiaceae			0	0	0	0	0	0	4	0	0	0	0	0	0	0	0
4c0a711c5178baaaf17d33b6516c3d4b	AACGTTGCTCGGAATTATTGGGCGTAAAGCACATGTAGGCGGCGCAGCAAGTTGGATGTGAAAGCCCAGGGCTCAACCTTGGAAGTGCATCCAAAACTGCTGTGCTTGAGTTCCGGAGGGGCCCAGAGAATTCCCGGTGTAGAGGTGAAATTCGTAGATATCGGGAGGAATACCAGTGGCGAAGGCGCTGGGCTGGACGGATACTGACGCTGAGATGTGAAAGCGTG	Bacteria	Proteobacteria	Deltaproteobacteria	Myxococcales	Nannocystaceae	Plesiocystis		0	0	0	0	0	0	4	0	0	0	0	0	0	0	0
56fde1006461cf87c7b6fe935da24f62	AGCGTTGTTCGGAATTACTGGGCGTAAAGCGTGCGTAGGCGGACTATTAAGTTAGATGTGAAATCCCAGGGCTCAACCCTGGAACTGCATTTAAAACTGGTAGTCTTGAGTTCTGGAGAGGTAAGTGGAATTCCTAGTGTAGAGGTGAAATTCGTAGATATTAGGAGGAACACCAGAGGCGAAGGCAACTTACTGGACATTTACTGGCGCTCAGACACGAAGGCTAG	Bacteria	Proteobacteria	Alphaproteobacteria	Rhodobacterales	Hyphomonadaceae	Robiginitomaculum		0	0	0	0	0	0	4	0	0	0	0	0	0	0	0
b4ab40d218d80e3312a0c000adf57a19	AGCGTTATTCGGAATTACTGGGCGTAAAGAGAGTGTAGGCGGAAAACTAAGTCAGATGTGAAATCCCAGGGCTCAACCCTGGAACTGCATTTGAAACTGGTTTTCTTGAGTTCGGTAGAGGGTAGTGGAATTCCTAGTGTAGAGGTGAAATTCGTAGATATTAGGAGGAACACCAGTGGCGAAGGCGACTGCCTGGGCCGATACTGACGCTGAGATGCGAAAGCGTG	Bacteria	Proteobacteria	Alphaproteobacteria	Rickettsiales	Rickettsiaceae			0	0	0	0	0	0	4	0	0	0	0	0	0	0	0
64ece4a01760c4a2d6dc54a715a742f2	AGCGTTGTCCGGATTTACTGGGCGTAAAGCGTCCGCAGACGGTAATATAAGTCTACTTTTAAAAACCAGCGCTCAACGTTGGAGAGGGAGTGGATACTGTATCACTAGAGAATAGTAGAGGTGAGTAGAATTTCCTGTGGAGGAGTGAAATCCGTTGATATAGGAAGGAATACCAAAAGCGAAGGCAGCTCACTATGCTAATTCTGACGCTCAGGGACGAAAGTGTG	Bacteria							0	0	0	0	0	0	4	0	0	0	0	0	0	0	0
6d9f1760463b6861e775a906028bd571	AGCGTTGTTCGGAATCACTGGGCATAAAGCGCACGTAGGCGGATCGGTTAGTCGGTTGTGAAAGCCCGGGGCTCACCCCCGGAATAGCTTCCGAAACTGCCAGTCTGGAGGACGAGAGGGGAGAGTGGAACTTCTGGTGGAGCGGTGAAATGCGTAGATATCAGAAGGAACACCGGTGGCGAAAGCGACTCTCTGGCTCGTATCTGACGCTGAGGTGCGAAAGCTTG	Bacteria	Planctomycetes	028H05-P-BN-P5					0	0	0	0	0	0	4	0	0	0	0	0	0	0	0
9bf2135c877ecdf63a9d50ede3ed1573	AGCGTTGTTCGGAATTACTGGGCGTAAAGGGCGCGTAAGCGGGACTGCAAGTCAGAAGTGAAATCTCGGGGCTCAACTCCGAAATTGCTTTTGAAACTGCAGACCTAGAGTACATTAGAGGCAAGTGGAATTCCTAGTGGAGAGGTGAAATTCGTAGAGATTAGGAGGAACACCAGTGGCGAAGGCGACTTGCTGGGATGTAACTGACGCTGAGGCGCGAAAGCGTG	Bacteria	Proteobacteria						0	0	0	0	0	0	4	0	0	0	0	0	0	0	0
a69cddbb0bc8348d5a57a471ef422caf	AGCGTTATCCGGAATCATTGGGCGTAAAGCGTCCGCAGGTGGCCAATCAAGTCTGCTGTTAAAGACAGAAGCTCAACTTCTGATAGGCAGTGGAAACTGGATGGCTAGAGTATGGTAGGGGTTGAGGGAATTCCCAGTGTAGCGGTGAAATGCGTAGATATTGGGAAGAACACCAGTGGCGAAGGCGCTCAACTGGGCCATAACTGACACTCAGGGACGAAAGCTAG	Bacteria	Cyanobacteria	Oscillatoriophycideae	Chroococcales	Xenococcaceae			0	0	0	3	0	0	3	0	0	0	0	0	0	0	0
9dcb0dd7217a5258fb6618cb21032a5a	AGCGTTAATCGGAATTACTGGGCGTAAAGGGTTCGTAGGTTGTATTGTAAGTTGGCTGTGAAAGCCCCGGGCTCAACCTGGGATGGTCAGTCAAAACTGCGATGCTAGAGTATAGTAGAGGGGTGTGGAATTTCCGGTGTAGCGGTGAAATGCGTAGAGATCGGAAGGAACACCAGTGGCGAAGGCGGCACCCTGGACTAATACTGACACTGAGGAACGAAAGCGTG	Bacteria	Proteobacteria	Gammaproteobacteria	Legionellales	Legionellaceae			0	0	0	0	0	0	3	0	0	0	0	0	0	0	0
4e7b9ca2bf8aebd5dc53fc1dc8f14d8e	AGCGTTGCTCGGAATCACTGGGCGTAAAGCGGACGCAGGCGGAACGTTAAGTTGGATGTGAAAGCCCCGGGCTCAACCTGGGAACTGCATTCAAAACTGGCGTTCTTGAGTTCAAGAGAGGGTGGTGGAATTCCTGGTGTAGAGGTGAAATTCGTTGATATCAGGAGGAACACCGGCGGCGAAGGCGGCCACCTGGCTTGATACTGACGCTCATGTCCGAAAGCGTG	Bacteria	Proteobacteria	Deltaproteobacteria	Myxococcales	OM27			0	0	0	0	0	0	3	0	0	0	0	0	0	0	0
ee2f4e238b45cad90789cb4889e34ad4	AGCGTTATTCGGAATTACTGGGCGTAAAGCGCATGTAGGCGGAATATTAAGCCAGAGGTGAAAGCCCGGGGCTCAACCCCGGAACTGCCTTTGGAACTGATATTCTAGAGTTAAGTAGAGGATAGTGGAATTCCCAGTGTAGAGGTGAAATTCGTAGATATTGGGAGGAACACCAGATGCGAAGGCGACTATCTGGGCTTATACTGACGCTGAGATGCGAAAGCGTG	Bacteria	Proteobacteria	Alphaproteobacteria	Rickettsiales	Rickettsiaceae			0	0	0	0	0	0	3	3	0	0	0	0	0	0	0
bdf58ca83f2046255b23fcd72c486b92	AGCGTTATCCGGAATCACTGGGTTTAAAGGGTGCGTAGGCGGATAGATAAGTCAGAGGTGAAATCTCTCAGCTCAACTGAGAAATTGCCTTTGATACTGTTTATCTTGAATTATGTTGAGGTTAGCGGAATGAGTCATGTAGCGGTGAAATGCATAGATATGACTTAGAACACCAATGGCGAAGGCAGCCTGCTGGACATTTACTGACGCTCAGACACGAAGGCTAG	Bacteria	Bacteroidetes	Saprospirae	Saprospirales	Saprospiraceae			0	0	0	0	0	0	3	0	0	0	0	0	0	0	0
8d6b04d5e43a8ccb1837a0690cd2f565	AGCGTTATTCGGAATCACTGGGCGTAAAGGGAGCGTAGGCGGCGTGGAAAGTCAGATGTGAAAGCCCAAGGCTCAACCTTGGAACTGCATCCGATACTCCCACGCTAGAGGACTGGAGAGGTGTTTGGAATTTTCGGTGTAGCAGTGAAATGTATAGATATCTGGAGGAACACCGGTGGCGAAAGCGGCTCACTGGTCCATTTCTGACGCTGAGGTGCGAAAGCTAG	Bacteria							0	0	0	0	0	0	3	0	0	0	0	0	0	0	0
fbdd8a17692d44c35a0d6f20a06d2272	AGCGTTACCCGGAATTATTGGGCGTAAAGCGTCTGCAGGTGGGTAGTTAAGTTTGTTATTAAATACCGGAGCTCAACTTCGGTGCCGTAATGAAAACTGGCTATCTAGAGGGTGGGAGAGGTGTGTGGAATTGTGCAAGTAGGGGTAAAATCCGTAGATATGCACAGGAATATCAAAAGCGAAGGCAGCACACTGGACCATTCCTGACACTCAGAGACGAAAGCGTA	Bacteria	GN02						0	0	0	0	0	0	3	0	0	0	0	0	0	0	0
2df3aff1b0c6102dc8dc586da2eee8fa	AGCGTTGTCCGGATTTATTGGGTTTAAAGGGTACGTAGGCGGATTTTTAAGTCCGTGGTGAAAGCCTACAGCTTAACTGTAGAACTGCCATGGATACTGAGGATCTTGAATTCAGTTGAGGTAAGCGGAATTTATGATGTAGCGGTGAAATGCATAGATATCATAAAGAACACCAATTGCGAGGGCAGCTTGCTGGACTTGAATTGACGCTGAGGTACGAAAGCGTG	Bacteria	Bacteroidetes	Cytophagia	Cytophagales	Flammeovirgaceae			0	0	0	0	0	0	2	0	0	0	0	0	0	0	0
3dc89169cee0d32efc7d9f164d067fb8	AGCGTTGTCCGGATTTATTGGGTTTAAAGGGTGCGCAGGCGGACTTTTAAGTCAGTGGTGAAAGCCGACAGCTCAACTGTCGAACTGCCATTGAAACTGAAAGTCTTGAATTCGGTTGAGGTAAATGGAATGTGTCATGTAGCGGTGAAATGCTTAGATATGATACAGAACACCAATTGCGAAGGCAGTTTACTAAACCGATATTGACGCTCAGGCACGAAAGCGTG	Bacteria	Bacteroidetes	Sphingobacteriia	Sphingobacteriales				0	0	0	0	0	0	2	0	0	0	0	0	0	0	0
c5e53c5a968de1884d24e5a75b8c900c	AGCGTTGTTCGGATTCACTTGGCATAAAGAGCACGTAGGCGGCTCGCTCAGTCAGGTGTGAAAGCCCACGGCCCAACCTTGGAACTGCATCCGATACTCCCACGCTAGAGGACTGGAGAGGTGTTTGGAATTTTCGGTGTAGCAGTGAAATGCGTAGAGATCGAAAGGAAGACCAATGGCGAAGGCAGAACACTGGACAGTACCTGACGCTGAGGCTCGAAGGCTAG	Bacteria							0	0	0	0	0	0	2	0	0	0	0	0	0	0	0
ea0821cf6bf635a070c5767ba0aa342a	AGTGTTACTCATAATGACTGGGCGTAAAGGGTACGTAGGCTGTTGATTATGTTATGAGTTAAATCGTATGTTTATAGCGTATAACAGCTTGTAAAACTGGTCAGCTAGAGTTTAGAAGAGGAGCATCGTATTTTTAGTGGAGAGGTGGTATTCGGCGATATTAAAAAGACGACCAAAGGCGAAGGCAATGTTCTGGTCTATAACTGACGCTGAGGTACTGAAGCATG	Bacteria							0	0	0	0	0	0	2	0	0	0	0	0	0	0	0
97ba4f657d20869c082001e76dbd7a8c	AGCGTTATCCGGATTCATTGGGCGTAAAGGGCTCGTAGGTGGTTACGTAAGTCGGATGTGAAAACTCAAGGCTCAACTTTGAGACGCCATCCGATACTGCGTTGACTTGAGTCCGGTAGAGGAGTGTGGAATTCCTAGTGTAGCGGTGAAATGCGCAGATATTAGGAGGAACACCTATTGCGAAGGCAGCACTCTGGGCCGGTACTGACGCTGAGGAGCGAAAGCATG	Bacteria	Actinobacteria	Acidimicrobiia	Acidimicrobiales	JdFBGBact			0	0	0	0	0	14	1	0	0	0	0	0	0	0	0
5d7c14521736952d4adf16bb1f924935	AGCGTTAATCGGAATTACTGGGCGTAAAGCGTGCGTAGGCGGATAGTTAAGCGAGATGTGAAATCCCGGGGCTCAACCTCGGAACTGCATTTCGAACTGGTTATCTAGAGTATTGTAGAGGGTGGTGGAATTTCCAGTGTAGCGGTGAAATGCGTAGAGATTGGAAGGAACATCAGTGGCGAAGGCGGCCACCTGGACACATACTGACGCTGAGGCACGAAAGCGTG	Bacteria	Proteobacteria	Gammaproteobacteria	Alteromonadales	Colwelliaceae	Thalassomonas		0	0	0	0	0	0	0	0	0	0	0	0	98	368	28
12831b252ed9d8827566d45ff7016474	AGCGTTATTCGGAATCACTGGGCGTAAAGAGTACGTAGGCGGTTTGGTAAGTCAGGTGTGAAATCCCAGAGCTCAACTCTGGAACTGCATCCGATACTGCCAGACTAGAGTAATGGAGGGGCAGGTGGAATTCTCGGTGTAGCAGTGAAATGCGTGGATATCGAGAGGAAGACCAATGGCGAAGGCAGCCTGCTGGACATTTACTGACGCTGAGGTACGAAGGCTAG	Bacteria	Verrucomicrobia	Verrucomicrobiae	Verrucomicrobiales	Verrucomicrobiaceae	Persicirhabdus		0	45	0	13	4	0	0	0	0	0	0	0	8	122	24
2b7b5b3f7fc005ae8c623d6d61947eca	AGCGTTATCCGGATTTATTGGGTTTAAAGGGTGCGTAGGCGGACTGTCAAGTCAGCGGTAAAATACGGGGGCTCAACCTCCGCCCGCCGTTGAAACTGACGGTCTTGAGTGGGCGAGAAGTATGCGGAATGCGTGGTGTAGCGGTGAAATGCATAGATATCACGCAGAACTCCGATTGCGAAGGCAGCATACCGGCGCCCAACTGACGCTGAAGCACGAAAGCGTG	Bacteria	Bacteroidetes	Bacteroidia	Bacteroidales	S24-7			0	0	0	0	0	0	0	0	0	0	0	0	7	0	0
339663d6d83e0e2a3eab709fc68e9c70	AGCGTTAATCGGAATCACTGGGCGTAAAGCGTGCGTAGGCGGTTTGTTAAGCAAGATGTGAAAGCCCCGGGCTCAACCTGGGAACTGCATTTTGAACTGGCAGGCTAGAATCTTGTAGAGGGTAGTGGAATTTCCAGTGTGGCGGTGAAATGCGTAGAGATTGGAAGGAACATCAGTGGCGAAGGCGGCTACCTGGACAAAGATTGACGCTGAGGCACGAAAGCGTG	Bacteria	Proteobacteria	Gammaproteobacteria	Alteromonadales	Colwelliaceae			0	0	0	0	0	0	0	0	0	0	0	0	5	0	0
9d94beff6995f7729668518c4c09f3d5	AGCGTTGTTCGGAATTACTGGGCGTAAAGGGCGCGTAGGCGGTCTTTTAAGTTAGGCGTGAAAGCCCCGGGCTCAACCCGGGAACTGCGCTTAAGACTGGAAGACTAGAAAACGGAAGAGGGTAGTGGAATTCCCAGTGTAGAGGTGAAATTCGTAGATATTGGGAAGAACACCAGTGGCGAAAGCGGCTACCTGGTCCGATTTTGACGCTGAGGCGCGAAAGCGTG	Bacteria	Proteobacteria	Alphaproteobacteria					0	0	0	0	0	0	0	0	0	0	0	0	5	0	0
f851259f9ce3d4995cd742108b6487d8	AGCGTTGTCCGGAATTACTGGGTGTAAAGGGAGCGCAGGCGGACCGGCAAGTTGGAAGTGAAATCCATGGGCTCAACCCGTGAATTGCTTTCAAAACTGCTGGCCTTGAGTAGTGCAGAGGTAGGTGGAATTCCCGGTGTAGCGGTGGAATGCGTAGATATCGGGAGGAACACCAGTGGCGAAGGCGACCTACTGGGCACCAACTGACGCTGAGGCTCGAAAGCATG	Bacteria	Firmicutes	Clostridia	Clostridiales	Ruminococcaceae	Faecalibacterium	prausnitzii	0	0	0	0	0	0	0	0	0	0	0	0	4	0	0
a09b5db8ab01c03d8c7ebbbd36d128a9	AGCGTTATCCGGATTTACTGGGTTTAAAGGGAGCGTAGGCGGGTTGTTAAGTCAGTTGTGAAAGTTTGCGGCTCAACCGTAAAATTGCAGTTGATACTGGCATCCTTGAGTACAGTAGAGGTAGGCGGAATTCGTGGTGTAGCGGTGAAATGCTTAGATATCACGAAGAACTCCGATTGCGAAGGCAGCCTGCTGGACTGTAACTGACGCTGATGCTCGAAAGTGTG	Bacteria	Bacteroidetes	Bacteroidia	Bacteroidales	Bacteroidaceae	Bacteroides		0	0	0	0	0	0	0	0	0	0	0	0	3	0	0
df7abbde0dccc37c4b91be054a94e6e2	AGCGTTGTTCGGAATTACTGGGCGTAAAGAGTATGTAGGCGGAACAGAAAGTTAGAAGTGAAATCCCTGGGCTCAACCTAGGAATTGCTTTTAAAACTTCTGTTCTTGAATTCAGGAGAGGATAGTGGAATTTCCAGTGTAGAGGTGAAATTCGTAGATATTGGAAGGAACACCAGTGGCGAAGGCGGCTATCTGGACTGACATTGACGCTGAGATACGAAGGCATG	Bacteria	Proteobacteria	Alphaproteobacteria					0	0	0	0	0	0	0	0	0	0	0	0	3	0	0
4b4a59c8ac6209600c5840f3cdf77e0e	AGCGTTATCCGGATTTATTGGGCGTAAAGAGCTCGTAGGCGGTTCAGTCAGTCGGGTGTGAAAACTTGAGGCTTAACCTCAAGAGGTCACTCGATACTGCTGTGACTAGAGTGCGGTAGGGGAGCGGGGAATTCCTGGTGTAGCGGTGAAATGCGCAGATATCAGGAGGAACACCAGTGGCGAAGGCGCCGCTCTGGGCCGTAACTGACGCTGAGGAGCGAAAGCATG	Bacteria	Actinobacteria	Acidimicrobiia	Acidimicrobiales	C111			0	0	0	3	0	0	0	0	0	0	0	0	0	0	0
e8159dce869dfeecc75fc540e58e984a	AGCGTTATCCGGATTCATTGGGCGTAAAGGGCTCGTAGGTGGTTACGTAAGTCGGATGTGAAAACTCGAGGCTCAACTTCGAGACGCCATCCGATACTGCGTTGACTTGAGTCCGGTAGAGGAGTGTGGAATTCCTAGTGTAGCAGTGAAATGCGCAGATATTAGGAGGAACACCTATTGCGAAGGCAGCACTCTGGGCCGGTACTGACACTGAGGAGCGAAAGCGTG	Bacteria	Actinobacteria	Acidimicrobiia	Acidimicrobiales	JdFBGBact			0	0	0	0	0	0	0	0	0	3	0	0	0	0	0
0a4b2055917b178736510e8b9f61a454	AGCGTTGTCCGGAATTATTGGGCGTAAAGAGCTCGTAGGCGGTCTGTCACGTCGGCTGTGAAAACCCGAGGCTCAACCTCGGGCCTGCAGTCGATACGGGCAAACTAGAGTACTGCAGGGGAGACTGGAATTCCTGGTGTAGCGGTGAAATGCGCAGATATCAGGAGGAACACCGGTGGCGAAGGCGGGTCTCTGGGCAGTAACTGACGCTGAGGAGCGAAAGCGTG	Bacteria	Actinobacteria	Actinobacteria	Actinomycetales	Geodermatophilaceae	Modestobacter		0	0	0	0	4	0	0	0	0	0	0	0	0	0	0
f8bb4461410b219bd3dc05aaf9237f78	AGCGTTGTTCGGATTTACTGGGCATAAAGAGCACGTAGGCGGCCCGCTCAGTCAGATGTGAAAGCCCACGGCCCAACCGTGGAACTGCATTTGATACTGGCGGGCTTGAGGATGGAAGGGGTGAGTGGAACTTCAAGTGGAACGGTGAAATGTATAGATATCTGAAGGAACACCGGTGGCGAAAGCGGCTCACTGGTCCATTTCTGACGCTGAGGTGCGAAAGCTAG	Bacteria	Planctomycetes	OM190	agg27				0	10	0	0	0	0	0	0	0	0	0	0	0	0	0
fbfd1eb4cb3378736ee1c263a6a71843	AGCGTTAATCGGAATTACTGGGCGTAAAGCGTGCGTAGGTGGTTATTTAAGCAAGATGTGAAAGCCCCGGGCTCAACCTGGGAACTGCATTTTGAACTGGGTAACTAGAGTTTTGTAGAGGGTAGTGGAATTTCCAGTGTAGCGGTGAAATGCGTAGAGATTGGAAGGAACATCAGTGGCGAAGGCGGCTACCTGGACAAAGACTGACACTGAGGCACGAAAGCGTG	Bacteria	Proteobacteria	Gammaproteobacteria	Alteromonadales	Colwelliaceae			0	0	0	0	0	0	0	0	0	0	84	0	0	0	0
02889741487767c3862413d3d8367704	AGCGTTAATCGGAATTACTGGGCGTAAAGCGCGCGTAGGCGGTTAATTAAGTCAGATGTGAAATCCCAGGGCTCAACCTTGGAACTGCATTTGATACTGATTGACTAGAGTTTTGTAGAGGGTGGTAGAATTTCAGGTGTAGCGGTGAAATGCGTAGAGATCTGAAGGAATACCAGTGGCGAAGGCGGCCACCTGGACAAAGACTGACGCTGAGGCGCGAAGGCGTG	Bacteria	Proteobacteria	Gammaproteobacteria	Alteromonadales	Psychromonadaceae	Psychromonas		0	45	0	0	0	0	0	0	0	0	0	0	0	0	0
ec0401ae5bfdec1dbe16c713aca796e9	AGCGTTAATCGGAATTACTGGGCGTAAAGCGCACGCAGGTGGTCAATTAAGCTAGAAGTGAAAGCCCCGCGCTCAACGTGGGAAGGCCTTTTAGAACTGGTTGACTAGAGTCTTGGAGAGGAGAGTGGAATTTCAGGTGTAGCGGTGAAATGCGTAGATATCTGAAGGAACATCAGTGGCGAAGGCGACTCTCTGGCCAAAGACTGACGCTCATGTGCGAAAGTGTG	Bacteria	Proteobacteria	Gammaproteobacteria	Alteromonadales	Alteromonadaceae	Glaciecola	punicea	0	0	0	0	0	0	0	0	0	0	0	0	0	20	0
dfd30469dc39a148a56142da8aa548c2	AGCGTTAATCGGAATTACTGGGCGTAAAGCGCGCGTAGGCGGCTTGTTAAGTCGGATGTGAAAGCCCTGGGCTCAACCCGGGAACTGCATACGATACTGGCAAGCTAGAGTATGGGAGAGGGCTGTGGAATTTCTAGTGTAGCGGTGAAATGCGTAGATATTAGAAGGAACATCAGTGGCGAAGGCGGCAGCCTGGCCCAATACTGACGCTGAGGTGCGAAAGCGTG	Bacteria	Proteobacteria	Gammaproteobacteria	Alteromonadales				0	0	0	0	0	0	0	0	0	0	0	0	0	0	13
7bad31198817ee1c826194afc1fe8e19	AGCGTTAATCGGAATTACTGGGCGTAAAGCGCGCGTAGGCGGTTTGTTAAGTCGGATGTGAAAGCCCCGGGCTCAACCTGGGAACTGCATTCGATACTGGCAAACTAGAGTATGAAAGAGGGAGGTAGAATTCCATGTGTAGCGGTGAAATGCGTAGATATGTGGAGGAATACCAGTGGCGAAGGCGGCCTCCTGGTTCAATACTGACGCTGAGGTGCGAAAGCGTG	Bacteria	Proteobacteria	Gammaproteobacteria	Alteromonadales	OM60			0	0	0	0	0	0	0	12	0	0	0	0	0	0	0
5e852397bc95274db32a029e6dba3c3e	AGCGTTAATCGGAATTACTGGGCGTAAAGCGCACGCAGGCGGTTTGTTAAGCGAGATGTGAAAGCCCCGGGCTCAACCTGGGAGGGTCATTTCGAACTGGCAGACTAGAGTTTTGGAGAGGGGAGTGGAATTCCAGGTGTAGCGGTGAAATGCGTAGATATCTGGAGGAACATCAGTGGCGAAGGCGACTCCCTGGCCAATAACTGACGCTCATGTGCGAAAGTGTG	Bacteria	Proteobacteria	Gammaproteobacteria	Alteromonadales	Alteromonadaceae	Glaciecola		0	0	0	0	0	0	0	0	0	0	0	0	0	10	0
9ac6d22917c94ed92bdb8fec1c0ed395	AGCGTTAATCGGAATTACTGGGCGTAAAGCGCGCGTAGGCGGTTATTTAAGCTAGATGTGAAAGCCCAGGGCTCAACCTTGGAATTGCATTTAGAACTGGGTAACTAGAGTACAAGAGAGGGTGGTGGAATTTCCAGTGTAGCGGTGAAATGCGTAGAGATTGGAAGGAACATCAGTGGCGAAGGCGGCCACCTGGATTGATACTGACGCTGAGGTGCGAAAGCGTG	Bacteria	Proteobacteria	Gammaproteobacteria	Alteromonadales	Alteromonadaceae	CandidatusEndobugula		0	0	0	0	0	0	0	0	0	0	0	0	0	9	0
debd17e596038b57e58eaf22eaae8cbb	AGCGTTAATCGGAATTACTGGGCGTAAAGCGCGCGTAGGTGGTTTGATAAGCTAGCTGTGAAAGCCCCGGGCTCAACCTGGGAACTGCAGTTAGAACTGTCTGGCTAGAGTATAGTAGAGGGTGGCGGAATTTCCTGTGTAGCGGTGAAATGCGTAGATATAGGAAGGAACATCAGTGGCGAAGGCGGCCACCTGGACTAATACTGACACTGAGGTGCGAAAGCGTG	Bacteria	Proteobacteria	Gammaproteobacteria	Alteromonadales	Alteromonadaceae	HTCC2207		0	0	0	0	0	0	0	0	0	0	0	0	0	8	0
265650bd91643822465d46822e26a472	AGCGTTAATCGGAATTACTGGGCGTAAAGCGCGCGTAGGTGGTTTGATAAGCTAGCTGTGAAAGCCCCGGGCTCAACCTGGGAACTGCAGTTAGAACTGTCTGACTAGAGTACAGTAGAGGGTGGCGGAATTTCCTGTGTAGCGGTGAAATGCGTAGATATAGGAAGGAACATCAGTGGCGAAGGCGGCCACCTGGACTGATACTGACACTGAGGTGCGAAAGCGTG	Bacteria	Proteobacteria	Gammaproteobacteria	Alteromonadales	Alteromonadaceae	HTCC2207		0	0	0	0	0	0	0	0	0	0	0	0	0	0	7
242fb9c22dff5e35d19c2e6ccb9ce7c3	AGCGTTAATCGGAATTACTGGGCGTAAAGCGCACGCAGGTGGTTAATTAAGCTAGAAGTGAAAGCCCCGCGCTCAACGTGGGAAGGCCTTTTAGAACTGGTTAACTAGAGTCTTGGAGAGGAGAGTGGAATTTCAGGTGTAGCGGTGAAATGCGTAGATATCTGAAGGAACATCAGTGGCGAAGGCGACTCTCTGGCCAAAGACTGACACTCATGTGCGAAAGTGTG	Bacteria	Proteobacteria	Gammaproteobacteria	Alteromonadales	Alteromonadaceae	Glaciecola	punicea	0	0	0	0	6	0	0	0	0	0	0	0	0	0	0
253e901a828f26396df90c8b0ba9deef	AGCGTTAATCGGAATTACTGGGCGTAAAGCGCATGCAGGCGGTTTGTTAAGCGAGATGTGAAAGCCCCGGGCTCAACCTGGGAACTGCATTTCGAACTGGCAAACTAGAGTTCTTGAGAGGGTGGTAGAATTTCAGGTGTAGCGGTGAAATGCGTAGAGATCTGAAGGAATACCAGTGGCGAAGGCGGCCACCTGGCAAGTAACTGACGCTCAGATGCGAAAGCGTG	Bacteria	Proteobacteria	Gammaproteobacteria	Alteromonadales	Moritellaceae	Moritella		0	0	0	0	6	0	0	0	0	0	0	0	0	0	0
9677265c2b7cb2a48ccd17f8bd9879e5	AGCGTTAATCGGAATTACTGGGCGTAAAGCGCGCGTAGGTGGTTATATAAGCTAGATGTGAAAGCCCTGGGCTCAACCTGGGAACTGCATTTAGAACTGTATGGCTAGAGTACAGCAGAGGATAGTGGAATTTCAGGTGTAGCGGTGAAATGCGTAGAGATTGGGAGGACCACCGATGGCGAAGGCACTTTACTGGGCTATCACTGACACTAAGAGACGAAAGCTCG	Bacteria	Proteobacteria	Gammaproteobacteria	Alteromonadales	Alteromonadaceae			0	0	0	0	0	0	0	0	0	6	0	0	0	0	0
2dcfdb9c64a9643069505a94eaae4755	AGCGTTAATCGGAATTACTGGGCGTAAAGCGCACGCAGGTGGTTTGTTAAGCTAGATGTGAAAGCCCAGGGCTCAACCTTGGAATAGCATTTAGAACTGGCAGGCTAGAGTTTTGGAGAGGGGAGTGGAATTCCAGGTGTAGCGGTGAAATGCGTAGATATCTGGAGGAACATCAGTGGCGAAGGCGACTCCCTGGCCAAAGACTGACACTCATGTGCGAAAGTGTG	Bacteria	Proteobacteria	Gammaproteobacteria	Alteromonadales	Alteromonadaceae			0	0	0	5	0	0	0	0	0	0	0	0	0	0	0
2a7074fb8a15f0fa3e8ab0292b90f9da	AGCGTTAATCGGAATTACTGGGCGTAAAGCGCACGCAGGTGGTCATTTAAGCCAGAAGTGAAAGCCCCGCGCTCAACGTGGGAAGGCCTTTTGGAACTGAATGACTAGAGTCTTGGAGAGGGGAGTGGAATTCCAGGTGTAGCGGTGAAATGCGTAGATATCTGGAGGAACATCAGTGGCGAAGGCGACTCTCTGGCCAAAGACTGACACTCATGTGCGAAAGTGTG	Bacteria	Proteobacteria	Gammaproteobacteria	Alteromonadales	Alteromonadaceae	Glaciecola	punicea	0	0	0	0	0	0	0	0	0	4	0	0	0	0	0
0a0279ccbbe3f5e318252e7297c42f62	AGCGTTAATCGGAATTACTGGGCGTAAAGCGCGCGTAGGCGGCGATATAAGCTAGATGTGAAAGCCCAGGGCTCAACCTTGGAATTGCATTTAGAACTGTATTGCTAGAGTACAGCAGAGGATAGTGGAATTTCAGGTGTAGCGGTGAAATGCGTAGAGATCTGAAGGAACATCAGTGGCGAAGGCGACTGTCTGGGCTGATACTGACGCTGAGGTGCGAAAGCGTG	Bacteria	Proteobacteria	Gammaproteobacteria	Alteromonadales	Alteromonadaceae			0	0	3	0	0	0	0	0	0	0	0	0	0	0	0
32d513f482103f9f9e3169d776537433	AGCGTTAATCGGAATTACTGGGCGTAAAGCGCGCGTAGGCGGCTTGGTCAGTTGGATGTGAAAGCCCCGGGCTCAACCTGGGAACTGCATTCAATACTGCCAAGCTAGAGTATGGGAGAGGGCTGTGGAATTCCAAGTGTAGCGGTGAAATGCGTAGATATTTGGAGGAACATCAGTGGCGAAGGCGGCAGCCTGGCCCAATACTGACGCTGAGGTGCGAAAGCGTG	Bacteria	Proteobacteria	Gammaproteobacteria	Alteromonadales				0	0	0	0	0	0	0	0	3	0	0	0	0	0	0
0e0288fdf9ee3822e45daabf86462da5	AGCGTTGTCCGGAATTATTGGGCGTAAAGGGCACGCAGGCGGTTCCTTAAGTCTGATGTGAAAGCCCACGGCTCAACCGTGGAGGGTCATTGGAAACTGGGGAACTTGAGTGTAAGAGAGGAAAGCGGAATTCCACGTGTAGCGGTGAAATGCGTAGAGATGTGGAGGAACACCAGTGGCGAAAGCGGCTTTCTGGCTTACAACTGACGCTGAGGTGCGAAAGCGTG	Bacteria	Firmicutes	Bacilli	Bacillales	Bacillaceae			0	0	4	0	0	0	0	0	0	0	0	0	0	0	0
4f10c5d3a3bc951c29d021c26d6c67d3	AGCGTTATCCGGATTTATTGGGTTTAAAGGGTGCGTAGGCGGCCTGCCAAGTCAGCGGTAAAATTGCGGGGCTCAACCCCGTACAGCCGTTGAAACTGCCGGGCTCGAGTGGGCGAGAAGTATGCGGAATGCGTGGTGTAGCGGTGAAATGCATAGATATCACGCAGAACCCCGATTGCGAAGGCAGCATACCGGCGCCCGACTGACGCTGAGGCACGAAAGTGCG	Bacteria	Bacteroidetes	Bacteroidia	Bacteroidales	S24-7			0	0	0	0	0	0	0	0	7	0	0	0	0	0	0
d34a75c8366f570f3a46a33f7d6e0827	AGCGTTATCCGGATTTATTAGGTTTAAAGGGTGCGCAGGCGGATTATTAAGTCAGTGGTGAAAGTTTGCAGCTTAACTGTAAAATTGCCATAGATACTGATAATCTTGAATGTGGTAGAGGTAGGCGGAATGTGTAGTGTAGCGGTGAAATGCTTAGATATTACACAGAACACCAATTGCGAAGGCAGCTTACTATGCCATGATTGACGCTGAGGCACGAAAGCGTG	Bacteria	Bacteroidetes	Bacteroidia	Bacteroidales				0	0	0	0	0	0	0	0	7	0	0	0	0	0	0
19c0e3a8f29a3dfd5160b66a7d753723	AGCGTTATCCGGATTTATTGGGTTTAAAGGGTGCGTAGGCGGACATTTAAGTCAGCGGTCAAAACGGGTGGCTCAACCACCTGTCGCCGTTGAAACTGGGTGTCTAGAGTGGGCGAGAAGTACGCGGAATGCGCGGTGTAGCGGTGAAATGCATAGATATTGCGCAGAACTCCGATTGCGAAGGCAGCGTACCGGCGCCCGACTGACGCTGAAGCACGAAAGCGTG	Bacteria	Bacteroidetes	Bacteroidia	Bacteroidales	S24-7			0	0	0	0	0	0	0	0	0	0	0	0	0	0	6
9a6d05ea8faff16fe0a76351682af5fb	CGCGTTATCCGGATTTATTAGGTTTAAAGGGTGCGCAGGCGGTCTTATAAGTCAGTGTTGAAAGTTTGCAGCTTAACTGTAAAATTGGCATTGAAACTGTAAGACTTGAATATAGTAGAGGTAGGCGGAATGTGTAGTGTAGCGGTGAAATGCTTAGATATTACACAGAACACCAATTGCGAAGGCAGCTTACTATGCTATTATTGACGCTGAGGCACGAAAGCGTG	Bacteria	Bacteroidetes	Bacteroidia	Bacteroidales				0	0	0	0	0	0	0	0	0	6	0	0	0	0	0
64e7b3efdda3f7f8710c1d5bcf0368f5	AGCGTTATCCGGATTTATTGGGTTTAAAGGGTGCGTAGGCTGTGAGGTAAGTCAGCGGTGAAATGCCCCCGCTCAACGGGGTGAAGTGCCATTGATACTGCCTTGCTGGAATGCGGATGCCGTGGGAGGAATGTGTGGTGTAGCGGTGAAATGCATAGATATCACACAGAACACCGATTGCGAAGGCATCTCACGAATCCGCGATTGACGCTGATGCACGAAAGCGTG	Bacteria	Bacteroidetes	Bacteroidia	Bacteroidales				0	0	0	0	0	0	0	0	0	0	0	0	0	0	5
a61f1cad23f9242ed3789e53c7561ea4	AGCGTTATCCGGATTTATTGGGTTTAAAGGGTGCGTAGGCGGCGTTCCAAGTCAGCGGTAAAATTGCGGGGCTCAACCCCGCCGAGCCGTTGAAACTGGCGCGCTTGAGTGGGCGAGAAGTATGCGGAATGCGTGGTGTAGCGGTGAAATGCATAGATATCACGCAGAATCCCGATTGCGAAGGCAGCATACCGGCGCCCTACTGACGCTGAAGCACGAAAGCGTG	Bacteria	Bacteroidetes	Bacteroidia	Bacteroidales	S24-7			0	0	0	0	0	0	0	0	0	0	0	0	0	5	0
1bb30d3374bd803d98a1a4f04756adff	AGCGTTATCCGGATTTATTGGGTTTAAAGGGTGCGTAGGCGGGCTCTTAAGTCAGCGGTAAAAATTCGGGGCTCAACCCCGTCCGGCCGTTGAAACTGGGGGCCTTGAGTGGGCGAGAAGAAGGCGGAGTGCGCGGTGTAGCGGTGAAATGCATAGATATCACGCAGAACCCCGATTGCGAAGGCAGCCTTCCGGCGCCCTACTGACGCTGAGGCCCGAAAGTGCG	Bacteria	Bacteroidetes	Bacteroidia	Bacteroidales	S24-7			0	0	0	0	4	0	0	0	0	0	0	0	0	0	0
99d6b465e7396705233cda56b3ea7564	AGCGTTATCCGGATTTATTGGGTTTAAAGGGTGCGTAGGCGGATTTTTAAGTCAGCGGTAAAATGTCCGGGCTCAACCCGGGCCGGCCGTTGAAACTGGGGATCTTGAGTGGGCGAGAAGTATGCGGAATGCGTGGTGTAGCGGTGAAATGCATAGATATCACGCAGAACTCCGATTGCGAAGGCAGCATACCGGCGCCCGACTGACGCTGAGGCACGAAAGCGTG	Bacteria	Bacteroidetes	Bacteroidia	Bacteroidales	S24-7			0	0	0	0	0	0	0	0	0	0	0	0	0	0	4
b1688b8133264740639491886def93f2	AGCGTTATCCGGATTTATTGGGTTTAAAGGGTGCGTAGGCGGCGCTTCAGGTCAGCGGTGAAATACCGGGGCTCAACCCCGGGGCTGCCGTTGAAACCGGAGCGCTAGAATTCCGATGCCGTCGGAGGAATGTGTGGTGTAGCGGTGAAATGCATAGATATCACACAGAACACCGATTGCGAAGGCATCTGACGAATCGGAGATTGACGCTGATGCACGAAAGCGTG	Bacteria	Bacteroidetes	Bacteroidia	Bacteroidales				0	0	0	0	0	0	0	0	0	0	0	0	0	4	0
842ed9c6da8c3146e354c5ec2311718b	GGCGTTATCCGGATTTATTGGGTTTAAAGGGAGCGTAGGCCGCGGGTTAAGCGTGTTGTGAAATGCAGGGGCTCAACCTCTGCACTGCAGCGCGAACTGGCTTGCTTGAGTACGCACGACGTGGGCGGAATTCGTGGTGTAGCGGTGAAATGCTTAGATATCACGAAGAACTCCGATTGCGAAGGCAGCTCACTGGAGCTCAACTGACGCTGAAGCTCGAAAGTGCG	Bacteria	Bacteroidetes	Bacteroidia	Bacteroidales	Prevotellaceae	Prevotella	copri	0	0	0	0	2	0	0	0	0	0	0	0	0	0	0
e79147e084e9388eb66ccc78eba8477b	AGCGTTGTTCGGAATCATTGGGCGTAAAGCGTATGTAGGCGGACAAATAAGTCAGAAGTGAAATCCCAGGGCTCAACCCTGGAATTGCTTTTGAAACTGATTGTCTAGTATCCCGGAGGGGTTGACGGAATTCCGAGTGTAGAGGTGAAATTCGCAGATATTCGGAGGAACACCAGTGGCGTAGGCGGTCAACTGGACGGGTATAGACGCTGAGATACGAAAGCGTG	Bacteria	Proteobacteria	Alphaproteobacteria	BD7-3				0	0	0	0	0	19	0	0	688	3	6	0	0	0	0
3e26fce204f08b740d0def5ad0333844	AGCGTTGTTCGGAATCACTGGGCTTAAAGCGTGCGCAGGCGGATGTAAAAGTCAGGAGTGAAATCCCAGAGCTCAACTCTGGAACTGCTTCTGAAACTTTACATCTAGAATACCGGAGAGGTTAGCAGAATTCCAAGTGTAGAGGTGAAATTCGCAGATATTTGGAGGAATACCAGTCGCGTAGGCGGCTAACTGGACGGTTATTGACGCTCAGGCACGAAAGCGTG	Bacteria	Proteobacteria	Alphaproteobacteria	BD7-3				0	0	0	0	0	0	0	0	44	0	15	0	0	0	0
070bfd5d0fd791f9b36d0ce680a1cbd8	AGCGTTGTTCGGAATCACTGGGCTTAAAGCGTACGTAGGCGGACTTACAAGTCAGAAGTGAAATCCCAGGGCTCAACCCTGGAACTGCTTCTGAAACTGTAAGTCTAGAATTCTGGAGAGGTTAGTGGAATTCCTAGTGTAGAGGTGAAATTCGCAGATATTAGGAGGAACACCAGTGGCGAAGGCGACTAACTGGACAGATATTGACGCTGAGGTACGAAAGCGTG	Bacteria	Proteobacteria	Alphaproteobacteria	BD7-3				0	0	0	0	0	8	0	25	20	0	0	0	0	0	0
c53b176110aa055d9b6e8e1fef80614a	AGCGTTGTTCGGAATCACTGGGCTTAAAGCGTGCGTAGGCGGACTTGCAAGTCGGGAGTGAAATCCCAGGGCTCAACCCTGGAACTGCTCTCGAAACTGCAAGTCTAGAAACCGGTAGGGGTGAGTGGAATTCCAAGTGTAGAGGTGAAATTCGCAGATATTTGGAGGAACACCAGTGGCGTAGGCGACTCACTGGACCGGTATTGACGCTGAGGTACGAAAGCGTG	Bacteria	Proteobacteria	Alphaproteobacteria	BD7-3				0	0	0	0	0	33	0	0	0	0	0	0	0	0	0
d83c7f4cc7b7520ac66d32fb157864e7	AGCGTTGTTCGGAATCACTGGGCGTAAAGCGTGCGCAGGCGGATTGACAAGTCAGAAGTGAAATCCCAGGGCTCAACCCTGGAACTGCTTTTGAAACTGTCTTTCTAGAGTATGGTAGAGGTTGGGAGAATTCCTAGTGTAGAGGTGAAATTCGTAGATATTAGGAGGAATACCAGTGGCGTAGGCGCCCAACTGGACCATTACTGACGCTCAGGCACGAAAGCGTG	Bacteria	Proteobacteria	Alphaproteobacteria	BD7-3				0	0	0	0	0	0	0	0	0	0	16	0	0	0	0
3eaa407cefe405620357b759083a4c29	AGCGTTGTTCGGAATCACTGGGCGTAAAGCGTGCGCAGGCGGATTGGATAGTCAGAAGTGAAATCCCAGAGCTCAACTCTGGAACTGCTTTTGAAACTTCCTTTCTAGAGTATGGTAGAGGTTGGGAGAATTCCTAGTGTAGAGGTGAAATTCGTAGATATTAGGAGGAATACCAGTGGCGTAGGCGCCCAACTGGACCATTACTGACGCTCAGGCACGAAAGCGTG	Bacteria	Proteobacteria	Alphaproteobacteria	BD7-3				0	0	0	0	0	15	0	0	0	0	0	0	0	0	0
6b6255e719445feb8544e614ddebeaf3	AGCGTTGTTCGGAATCATTGGGCGTAAAGCGTATGTAGGCGGACTGATCAGTCAGACGTGAAATCCCGAGGCTCAACCTCGGAATTGCGTTTGATACTGTCAGTCTAGTGTCCCGGAGGGGTTGACGGAATTCCTAGTGTAGAGGTGAAATTCGCAGATATTAGGAGGAACACCAGTGGCGTAGGCGGTCAACTGGACGGGTACAGACGCTGAGATACGAAAGCGTG	Bacteria	Proteobacteria	Alphaproteobacteria	BD7-3				0	0	0	0	0	14	0	0	0	0	0	0	0	0	0
e5da810c69eabdb7c8cb4422f638a038	AGCGTTGTTCGGAATCACTGGGCTTAAAGCGTGCGTAGGCGGATATGAAAGTCAGGAGTGAAATCCCAGGGCTCAACCCTGGAACTGCTCTTGAAACTTCATATCTAGAATCCGGGAGGGGTGAGAGGAATTCCAAGTGTAGAGGTGAAATTCGCAGATATTTGGAGGAACACCAGAGGCGTAGGCGTCTCACTGGACCGGTATTGACGCTGAGGTACGAAAGCGTG	Bacteria	Proteobacteria	Alphaproteobacteria	BD7-3				0	0	0	0	0	0	0	0	13	0	0	0	0	0	0
7eee820d824e204c3763c2ea753ba066	AGCGTTGTTCGGAATCACTGGGCTTAAAGCGTGCGTAGGCGGAAACACAAGTCAGGAGTGAAATCCCAGGGCTCAACCCTGGAACTGCTCTTGAAACTGTGTTTCTAGAATTCGATAGAGGTCAGGAGAATTCCTAGTGTAGAGGTGAAATTCGCAGATATTAGGAGGAATACCAGTGGCGTAGGCGCCTGACTGGGTCGATATTGACGCTGAGGTACGAAAGCGTG	Bacteria	Proteobacteria	Alphaproteobacteria	BD7-3				0	0	0	0	0	0	0	0	0	0	10	0	0	0	0
97c4e02a9e1088472b0dc618b3c4cfd9	AGCGTTGTTCGGAATCACTGGGCTTAAAGCGTGCGTAGGCGGATTTGCAAGTCAGAAGTGAAATCCCAGGGCTCAACCCTGGAACTGCTTTTGAAACTGCAAGTCTAGAATCCGGGAGGGGCTCATGGAATTCCAAGTGTAGAGGTGAAATTCGCAGATATTTGGAGGAACACCAGAGGCGTAGGCGATGAGCTGGACCGGTATTGACGCTGAGGCACGAAAGCGTG	Bacteria	Proteobacteria	Alphaproteobacteria	BD7-3				0	0	0	0	0	0	0	0	10	0	0	0	0	0	0
bebdb464d38c4b8ea27fcce9e90f41c3	AGCGTTGTTCGGAATCACTGGGCTTAAAGCGTGCGCAGGCGGAATGGAAAGTCAGAAGTGAAATCCCAGGGCTCAACCCTGGAACTGCTTTTGAAACTTCCATTCTAGAATCCGAGAGAGGGTGGTAGAATTCCTAGTGTAGAGGTGAAATTCGCAGATATTAGGAGGAATACCAGTGGCGAAGGCGACCACCTGGATCGGTATTGACGCTCATGTACGAAAGCGTG	Bacteria	Proteobacteria	Alphaproteobacteria	BD7-3				0	5	0	0	0	5	0	0	0	0	0	0	0	0	0
6b90e9f7ca489b2ab8f4c91de3b606aa	AGCGTTGTTCGGAATCACTGGGCTTAAAGCGTGCGCAGGCGGACTTGAAAGTCGGGAGTGAAATCCCAGGGCTCAACCCTGGAACTGCTTCCGAAACTCCAAGTCTAGAATTCGATAGAGGTAGGGGGAATTCCTAGTGTAGAGGTGAAATTCGCAGATATTAGGAGGAACACCAGTGGCGTAGACGCCCTACTGGGTCGATATTGACGCTCATGTACGAAAGCGTG	Bacteria	Proteobacteria	Alphaproteobacteria	BD7-3				0	0	0	0	0	0	0	7	0	0	0	0	0	0	0
f33586e6cd3780e1a46dc1647f8f1986	AGCGTTGTTCGGAATCACTGGGCGTAAAGCGTACGTAGGCGGCTTTTCAAGTCAGGAGTGAAATCCCAGGGCTCAACCCTGGAACTGCTCTTGAAACTGGATCGCTAGAGTCCCGGAGAGGTTGGCGGAATTCCGAGTGTAGAGGTGAAATTCGCAGATATTCGGAGGAACACCAGTGGCGTAGGCGGCCAACTGGACGGGAACTGACGCTGAGGTACGAAAGCGTG	Bacteria	Proteobacteria	Alphaproteobacteria	BD7-3				0	0	0	0	0	0	0	0	7	0	0	0	0	0	0
e783743155797f61d5c417ed85c740eb	AGCGTTGTTCGGAATAACTGGGCTTAAAGCGTATGTAGGCGGATCATAAAGTCAGGAGTGAAATCCCGAGGCTCAACCTCGGAACTGCTTCTGAAACTCATGATCTAGAATACTGGAGAGGTTGGGAGAATTCCTAGTGTAGAGGTGAAATTCGCAGATATTAGGAGGAATACCAGTGGCGTAGGCGCCCAACTGGACAGTTATTGACGCTCAGATACGAAAGCGTG	Bacteria	Proteobacteria	Alphaproteobacteria	BD7-3				0	0	0	0	0	0	0	0	5	0	0	0	0	0	0
6d76545baa84b36c185aabe8127284f9	AGCGTTGTTCGGAATCACTGGGCTTAAAGCGTGCGTAGGCGGACTACCAAGTCAGGAGTGAAATCCCAGGGCTCAACCCTGGAACTGCTCTTGAAACTGGTAGTCTAGAATCCGGCAGGGGTTGGGAGAATTCCTAGTGTAGAGGTGAAATTCGCAGATATTAGGAGGAATACCAGTGGCGTAGGCGCCCAACTGGACCGGTATTGACGCTGAGGTACGAAAGCGTG	Bacteria	Proteobacteria	Alphaproteobacteria	BD7-3				0	0	0	0	0	0	0	0	0	0	4	0	0	0	0
be0a3b29c317381468a380313dd3d12a	AGCGTTAATCGGAATCACTGGGTTTAAAGGGTGCGTAGGTGGTTCAATAAGTCAGAAGTGAAAGCTGGTCGCTCAACGATCAAATTGCTTTTGAAACTCCTGTTCTAGTATCCCGGAGGGGTTGACGGAATTCCGAGTGTAGAGGTGAAATTCGCAGATATTCGGAGGAACACCAGTGGCGTAGGCGGTCAACTGGACGGGTATAGACGCTGAGATACGAAAGCGTG	Bacteria	Proteobacteria	Alphaproteobacteria	BD7-3				0	0	0	0	0	2	0	0	0	0	0	0	0	0	0
ece191febcf77d314a6b414cab4a76d1	AGCGTTGTTCGGAATCACTGGGCTTAAAGCGTGCGCAGGCGGAACGAGAAGTCAGAAGTGAAAGCCCAGGGCTCAACCCTGGAACTGCTTTTGAAACTTTCGTTCTAGAATATGGGAGGGGACAGTAGAATTCCTAGTGTAGAGGTGAAATTCGCAGATATTAGGAGGAATACCAGTGGCGTAGGCGACTGTCTGGACCATTATTGACGCTCATGTACGAAAGCGTG	Bacteria	Proteobacteria	Alphaproteobacteria	BD7-3				0	0	0	0	0	0	0	0	0	0	2	0	0	0	0
f8eb9991b968a0c435850a86cbff5cf6	AGCGTTGTTCGGATTTATTGGGCGTAAAGCGCGCGCAGGCGGATTAATAAGTCAGGTGTGAAATCTCGGAGCTTAACTCCGAAAGTGCATCTGAAACTGTTGATCTAGAGTTATCTAGAGGGAAGGGGAATTTCACGTGTAGGGGTAAAATCCGTAGAGATGTGAAGGAACACCAGAGGCGAAGGCGCCTTCCTGGGGATTAACTGACGCTGAGGCGCGAAAGCGTG	Bacteria	Proteobacteria	Deltaproteobacteria	Bdellovibrionales	Bacteriovoracaceae			0	0	0	0	0	125	0	364	0	0	0	0	0	0	0
6d63313f5aaaba895b05a8b3b5626028	AGCGTTGTTCGGATTTACTGGGCGTAAAGCGCGCGCAGGCGGGCTAATAAGTCAGATGTGAAATCCCAGGGCTCAACCCTGGAACTGCGTCTGAAACTATTAGTCTAGAGTCTCATAGGGGGTAGGGGAATTTCACGTGTAGGGGTAAAATCCGTAGAGATGTGAAGGAACACCGGTGGCGAAGGCGCCTACCTGGATGAGTACTGACGCTGAGGCGCGAAAGCGTG	Bacteria	Proteobacteria	Deltaproteobacteria	Bdellovibrionales	Bacteriovoracaceae			0	0	0	0	0	0	0	313	0	0	0	0	0	0	0
f6727c0fc687b5d80bf27328ba0698b1	AGCGTTGTTCGGATTTATTGGGCGTAAAGCGCGCGCAGGCGGATGTGCAAGTCAGATGTGAAATCTCGGGGCTCAACCCCGAAACTGCGTCTGAAACTGTTCATCTAGAATCTCACAGGGGGTAGGGGAATTTCACATGTAGGGGTAAAATCCGTAGAGATGTGAAGGAACACCGGAGGCGAAGGCGCCTACCTGGATGAGTATTGACGCTGAGGCGCGAAAGCGTG	Bacteria	Proteobacteria	Deltaproteobacteria	Bdellovibrionales	Bacteriovoracaceae			0	0	0	0	0	0	0	131	0	0	0	0	0	0	0
5697386a3a54b7ea2e31744e1c09d4f5	AGCGTTGTTCGGAATTACTGGGCGTAAAGCGGGTGTAGGCGGCCTGCCAAGTCGGATGTGAAAGCCCTGGGCTCAACCCAGGAAGTGCATCCGATACTGGCAGGCTTGAATACTGAAGAGGGAAGTGGAATTCCAGGTGTAGTGGTGAAATACGTAGATATCTGGAGGAACATCGGTGGCGAAGGCGGCTTCCTGGTCATGTATTGACGCTCAGACCCGAAAGCGTG	Bacteria	Proteobacteria	Deltaproteobacteria	Bdellovibrionales	Bdellovibrionaceae	Bdellovibrio		0	0	0	0	0	0	0	0	127	0	0	0	0	0	0
26e20df30f2384480f55c063afc15770	AGCGTTGTTCGGATTTATTGGGCGTAAAGCGCGCGCAGGCGGAATAGAAAGTCAGATGTGAAATCTCAGGGCTCAACCCTGAAACTGCGTCTGAAACTTCTAATCTAGAATCTTAGAGGGGGAAGGGGAATTTCACGTGTAGGGGTAAAATCCGTAGAGATGTGAAGGAACACCTGAGGCGAAGGCGCCTTCCTGGCTAAGTATTGACGCTGAGGCGCGAAAGCGTG	Bacteria	Proteobacteria	Deltaproteobacteria	Bdellovibrionales	Bacteriovoracaceae			0	0	0	6	0	14	0	34	21	0	0	0	0	0	0
2b0cc50657e52dac903f072ff0999e5b	AGCGTTGTTCGGAATCATTGGGCGTAAAGCGGGTGTAGGCGGACCAACAAGTCAGAAGTGAAAGCCCTGGGCTCAACCCAGGAAGTGCTTTTGAAACTGTTGGTCTTGAGTGTGGAAGAGGGTAGTAGAATTTCTGGTGTAGTGGTGAAATACGTAGATATCAGAAGGAACACCGGTGGTGAAGACGGCTGCCTGGTCCAACACTGACGCTCAGACCCGAAAGCGTG	Bacteria	Proteobacteria	Deltaproteobacteria	Bdellovibrionales	Bdellovibrionaceae	Bdellovibrio		0	50	0	14	0	0	0	4	0	0	0	0	0	0	0
f9054f67421ea076c367a82bcc26bac5	AGCGTTGTTCGGATTTATTGGGCGTAAAGCGCGCGCAGGCGGAATAGAAAGTCAGATGTGAAATCTCAGGGCTCAACCCTGAAACTGCGTCTGAAACTTCTAATCTAGAATCTTACAGGGGGTAGGGGAATTTCACGTGTAGGGGTAAAATCCGTAGAGATGTGAAGGAACACCTGAGGCGAAGGCGCCTACCTGGGTAAGTATTGACGCTGAGGCGCGAAAGCGTG	Bacteria	Proteobacteria	Deltaproteobacteria	Bdellovibrionales	Bacteriovoracaceae			0	0	0	0	0	0	0	36	0	0	0	0	0	0	0
1264ec4ad3704247e40a11c7b49a5a8a	AGCGTTGTTCGGATTTATTGGGCGTAAAGCGCGCGCAGGCGGATTAATAAGTCAGATGTGAAATCTCGGGGCTCAACCTCGAAACTGCGTCTGAAACTATTAGTCTAGAATCTTAGAGGGGGTAGGGGAATTTCACGTGTAGGGGTAAAATCCGTAGAGATGTGAAGGAACACCGGTGGCGAAGGCGCCTACCTGGATAAGTATTGACGCTGAGGCGCGAAAGCGTG	Bacteria	Proteobacteria	Deltaproteobacteria	Bdellovibrionales	Bacteriovoracaceae			0	0	0	0	0	0	0	23	0	0	0	0	0	0	0
1617c81aeac02f948c2bd592e684dd23	AGCGTTGTTCGGATTTACTGGGCGTAAAGCGCGCGCAGGCGGGTTAGCAAGTCAGATGTGAAATCCCAGGGCTCAACCCTGGAACTGCGTCTGAAACTGTTAGCCTAGAGTCTCATAGGGGGTAGGGGAATTTCACGTGTAGGGGTAAAATCCGTAGAGATGTGAAGGAACACCGGTGGCGAAGGCGCCTACCTGGATGAGTACTGACGCTGAGGCGCGAAAGCGTG	Bacteria	Proteobacteria	Deltaproteobacteria	Bdellovibrionales	Bacteriovoracaceae			0	0	0	0	0	22	0	0	0	0	0	0	0	0	0
f4bb1e454f1242fd2eb207f33e4c9673	AGCGTTGTTCGGATTTATTGGGCGTAAAGCGCGCGCAGGCGGATTAATAAGTCAGGTGTGAAATCTCGGAGCTTAACTCCGAAACTGCGCCTGAAACTGTTAATCTAGAGTTATCTAGAGGGAAGGGGAATTTCACGTGTAGGGGTAAAATCCGTAGAGATGTGAAGGAACACCAGAGGCGAAGGCGCCTTCCTGGGGATTAACTGACGCTGAGGCGCGAAAGCGTG	Bacteria	Proteobacteria	Deltaproteobacteria	Bdellovibrionales	Bacteriovoracaceae			0	7	0	0	0	0	0	0	15	0	0	0	0	0	0
b267f8608d38c1b8b29947fc6d621149	AGCGTTGTTCGGATTTATTGGGCGTAAAGCGCGCGCAGGCGGATTATTAAGTCAGATGTGAAATCTCGGGGCTCAACCTCGGAACTGCGTCTGAAACTGATAATCTAGAATATTGGAGGGGGAAATGGAATTTCGCATGTAGGGGTAAAATCCGTAGAGATGCGAAGGAACACCAGAGCCGAAGGGGATTTCCTGGCCAATTATTGACGCTGAGGCGCGAAAGCGTG	Bacteria	Proteobacteria	Deltaproteobacteria	Bdellovibrionales	Bacteriovoracaceae	Bacteriovorax		0	0	0	0	0	14	0	0	0	0	0	0	0	0	0
d88f9bbcdb671df5815336388c66fa71	AGCGTTGTTCGGATTTATTGGGCGTAAAGCGCGCGCAGGCGGAATAGAAAGTCAGATGTGAAATCTCGGGGCTCAACCCCGAAACTGCGTCTGAAACTTCTAATCTAGAATCTTAGAGGGGGTAGGGGAATTTCACGTGTAGGGGTAAAATCCGTAGAGATGTGAAGGAACACCTGAGGCGAAGGCGCCTACCTGGCTAAGTATTGACGCTGAGGCGCGAAAGCGTG	Bacteria	Proteobacteria	Deltaproteobacteria	Bdellovibrionales	Bacteriovoracaceae			0	12	0	0	0	0	0	0	0	0	0	0	0	0	0
db0e77f39982b0b462cc08b4427df7db	AGCGTTGTTCGGATTTATTGGGCGTAAAGCGCGCGCAGGCGGATGTTCAAGTCAGATGTGAAATCTCGGGGCTCAACCCCGAAACTGCGTCTGAAACTGTTCATCTAGAATCTCACAGGGGGTAGGGGAATTTCACATGTAGGGGTAAAATCCGTAGAGATGTGAAGGAACACCGGAGGCGAAGGCGCCTACCTGGATGAGTATTGACGCTGAGGCGCGAAAGCGTG	Bacteria	Proteobacteria	Deltaproteobacteria	Bdellovibrionales	Bacteriovoracaceae			0	0	0	0	0	11	0	0	0	0	0	0	0	0	0
e3f16e2fd7282c362f2dcb1d621f68d0	AGCGTTGTTCGGAATCATTGGGCGTAAAGCGGGTGTAGGCGGAAATGTAGGTCAGAAGTGAAAGTCCAGGGCTCAACCCTGGAAGTGCTTTTGAAACCCCATTTCTTGAGTGTAGAAGAGGAGAGTGGAATTCCAGGTGTAGTGGTGAAATACGTAGATATCTGGAGGAACATCGGTGGCGAAGGCGGCTCTCTGGTCTATTACTGACGCTCAGACCCGAAAGCGTG	Bacteria	Proteobacteria	Deltaproteobacteria	Bdellovibrionales	Bdellovibrionaceae	Bdellovibrio		0	0	0	0	0	8	0	0	0	0	0	0	0	0	0
be62ebc62ebdb8e4ad0ae6034606fd97	AGCGTTGTTCGGAATCATTGGGCGTAAAGCGGGTGTAGGCGGACCAACAAGTCAGAAGTGAAAGCCCTGGGCTCAACCCAGGAAGTGCTTTTGAAACTGTTGGTCTTGAGTGTGGAAGAGGGTAGTAGAATTTCTGGTGTAGTGGTGAAATACGTAGATATCAGAAGGAACACCGGTGGTGAAGACGGCTACCTGGTCCAACACTGACGCTCAGACCCGAAAGCATG	Bacteria	Proteobacteria	Deltaproteobacteria	Bdellovibrionales	Bdellovibrionaceae	Bdellovibrio		0	0	0	0	0	0	0	0	7	0	0	0	0	0	0
8dac8b4ab1f5245144171b42686611d8	AGCGTTGTTCGGAATCATTGGGCGTAAAGCGGGTGTAGGCGGAAATGTAGGTCAGAAGTGAAAGTCCCAGGCTCAACCTGGGAAGTGCTTTTGAAACCCCATTTCTTGAGTGCAGGAGAGGAGAGTGGAATTCCAGGTGTAGTGGTGAAATACGTAGATATCTGGAGGAACATCGGCGGCGAAGGCGGCTCTCTGGCCTGTTACTGACGCTCAGACCCGAAAGCGTG	Bacteria	Proteobacteria	Deltaproteobacteria	Bdellovibrionales	Bdellovibrionaceae	Bdellovibrio		0	0	0	0	0	0	0	0	6	0	0	0	0	0	0
e6e1d8ec449cb2e0d9ff103ffcc8f097	AGCGTTGTTCGGAATCATTGGGCGTAAAGCGGATGTAGGCGGAAATATAGGTCAGAAGTGAAAGTCCAGGGCTCAACCCTGGAAGTGCTTTTGAAACCCTATTTCTTGAGTGTAGAAGAGGTGAGTGGAATTCCAGGTGTAGTGGTGAAATACGTAGATATCTGGAGGAACATCGGTGGCGAAGGCGGCTCACTGGTCTATTACTGACGCTCAGATCCGAAAGCGTG	Bacteria	Proteobacteria	Deltaproteobacteria	Bdellovibrionales	Bdellovibrionaceae	Bdellovibrio		0	0	0	0	0	0	0	0	6	0	0	0	0	0	0
8076560549e319c3cfdc823e0c5b4fd3	AGCGTTATTCGGATTTATTGGGCGTAAAGCGCGCGCAGGCGGATGGATAAGTCAGATGTGAAATCTCGGGGCTCAACCTCGAAACTGCGTCTGAAACTATTCATCTAGAGTTATGGAGGGGGAAGTGGAATTTCGCATGTAGGGGTAAAATCCGTAGAGATGCGAAGGAACACCAGAGGCGAAGGCGACTTCCTGGCCATATACTGACGCTGAGGCGCGAAAGCGTG	Bacteria	Proteobacteria	Deltaproteobacteria	Bdellovibrionales	Bacteriovoracaceae	Bacteriovorax		0	0	0	0	0	0	0	0	0	0	0	0	0	5	0
9c62157a7b7715a8b3202a82459f0338	AGCGTTGTTCGGATTTATTGGGCGTAAAGCGAGCGTAGGCGGTTTTTTAAGTCAGGTGTGAAATCTCGGGGCCCAACCCCGAAACTGCGCCTGAAACTGTGAAACTAGAATTCTGGAGGGGGAAGGGGAATTTCTTGTGTAGGGGTAAAATCCGTAGAGACAAGAAGGAACACTAGAGGCGAAGGCGCCTTCCTGGACAGACATTGACGCTGAGGCTCGAAAGCGTG	Bacteria	Proteobacteria	Deltaproteobacteria	Bdellovibrionales	Bacteriovoracaceae			0	5	0	0	0	0	0	0	0	0	0	0	0	0	0
80a26aba99b82f18bdcffc5758796a60	AGCGTTGTTCGGATTTACTGGGCGTAAAGCGCGCGCAGGCTGATAAACAAGTCAGATGTGAAATCTCGGGGCTTAACCCCGAAACTGCGTCTGAAACTGTTTATCTAGGATCTCGGAGGGGGATGGGGAATTTCCTGTGTAGGGGTAAAATCCGTAGAGATAGGAAGGAACACCTGAGGCGAAGGCGCCATCCTGGACGAGTATCGACGCTGAGGCGCGAAAGCGTG	Bacteria	Proteobacteria	Deltaproteobacteria	Bdellovibrionales	Bacteriovoracaceae			0	0	0	0	0	0	0	4	0	0	0	0	0	0	0
59bb1b10215e929ff57bed2eb3184037	AGCGTTACTCGGAATCACTGGGCGTAAAGAGCGTGTAGGCGGATAGAAAAGTCAGAAGTGAAATCCTATAGCTCAACTATAGAACTGCTTTTGAAACTCTTTATCTAGAATATGGGAGAGGTAGATGGAATTTCTGGTGTAGGGGTAAAATCCGTAGAGATCAGAAGGAATACCGATTGCGAAGGCAGATCACTAACAATATATTGACGCTGATGGACGAAAGCGTA	Bacteria	Proteobacteria	Epsilonproteobacteria	Campylobacterales	Campylobacteraceae	Arcobacter		0	0	0	0	0	0	0	12	0	0	0	0	0	0	0
b930482a51d46195183e49a0f12779f8	AGTGTTATCCGGAATCACTGGGCGTAAAGCGAATGTAGGCGGATAGATAAGTTTGAAGTGAAATCCAATGGCTCAACCATTGAACTGCTTTGAAAACTGTTTATCTAGAATATGGGAGAGGTAGATGGAATTTCTGGTGTAGGGGTAAAATCCGTAGAGATCAGAAGGAATACCGATTGCGAAGGCGATCTACTGGAACATTATTGACGCTGAGATTCGAAAGCGTG	Bacteria	Proteobacteria	Epsilonproteobacteria	Campylobacterales	Campylobacteraceae	Arcobacter		0	0	0	0	0	0	0	0	0	0	3	0	0	0	0
794283f9e1c239f3edce14a8aa0735a2	AGCGTTAATCGGAATTACTGGGCGTAAAGCGCGCGTAGGCGGCTAGGTCAGTCAGATGTGAAATCCCCGGGCTCAACCTGGGAACTGCATTTGATACTGCCTAGCTAGAGTATGTTAGAGGAATGCGGAATTCCAGGTGTAGCGGTGAAATGCGTAGATATCTGGAGGAACATCAGTGGCGAAGGCGGCATTCTGGAACAATACTGACGCTGAGGTGCGAAAGCGTG	Bacteria	Proteobacteria	Gammaproteobacteria	Chromatiales	Granulosicoccaceae	Granulosicoccus		0	0	0	0	0	28	0	102	26	0	0	0	0	0	0
a5ff1b4d00a97a8db9063fe56b235c04	AGCGTTAATCGGAATTACTGGGCGTAAAGAGTACGTAGGCGGCTTGGTCAGTCGGATGTGAAAGCCCCGGGCTTAACCTGGGAATTGCACTCGATACTGCCAAGCTAGAATTTAGTAGAGGAATGCGGAATTCCGGGTGTAGCGGTGAAATGCGTAGAGATCCGGAGGAACATCAATGGCGAAGGCAGCATTCTGGGCTAAAATTGACGCTGAGGTACGAAAGCGTG	Bacteria	Proteobacteria	Gammaproteobacteria	Chromatiales	Granulosicoccaceae	Granulosicoccus		0	0	0	0	0	0	0	7	5	0	0	0	0	0	0
0855314e1e81ee176480e72f4d877b79	AGCGTTAATCGGAATTACTGGGCGTAAAGCGCGCGTAGGCGGCTTGTCAAGTTGGATGTGAAATCCCCGAGCTCAACTCGGGAACTGCATTCAAAACTGTCAGGCTAGAGTGTGTAAGAGGATAGTGGAATTCCAGGTGTAGCGGTGAAATGCGTAGATATCTGGAGGAACATCAGTGGCGAAGGCGACTATCTGGTACAACACTGACGCTGAGGTGCGAAAGCGTG	Bacteria	Proteobacteria	Gammaproteobacteria	Chromatiales	Granulosicoccaceae	Granulosicoccus		0	0	0	0	0	0	0	0	0	0	8	0	0	0	0
4eb6ae4fa55666ca716c32af0881e3b8	AGCGTTATCCGGATTTACTGGGTGTAAAGGGAGCGTAGACGGCAGTGCAAGTCTGGAGTGAAAGGCGGGGGCTCAACCCCCGGACTGCTCTGGAAACTGTACGGCTGGAGTGCAGGAGAGGTAAGTGGAATTCCTAGTGTAGCGGTGAAATGCGTAGATATTAGGAGGAACACCAGTGGCGAAGGCGGCTTACTGGACTGTAACTGACGTTGAGGCTCGAAAGCGTG	Bacteria	Firmicutes	Clostridia	Clostridiales				0	0	0	0	0	0	0	0	0	0	0	0	0	0	12
e6c5895369668461c06a8dc2df1d864e	AGCGTTATCCGGATTTACTGGGTGTAAAGGGAGCGCAGGCGGCGCGGCAAGTCCGATGTGAAAACCCCCGGCTCAACCGGGGGACTGCATTGGAAACTACCGGGCTGGAGTGCCGGAGAGGTAGGCGGAATTCCTGGTGTAGCGGTGAAATGCGTAGATATCAGGAGGAACACCAGTGGCGAAGGCGGCCTGCTGGACGGTGACTGACGCTGAGGCTCGAAAGCGTG	Bacteria	Firmicutes	Clostridia	Clostridiales				0	0	0	0	0	0	0	0	0	0	0	0	0	0	8
2084437ee2c4f463e8142140a3b3b6ae	AGCGTTATCCGGATTTACTGGGTGTAAAGGGAGCGTAGACGGCAGCACAAGTCTGGAGTGAAATCCCGGGGCTTAACCCCGGAACTGCTTTGGAAACTGTGCGGCTGGAGTGCAGGAGGGGTAAGCGGAATTCCTAGTGTAGCGGTGAAATGCGTAGATATTAGGAGGAACACCGGTGGCGAAGGCGGCTTACTGGACTGTAACTGACGTTGAGGCTCGAAAGCGTG	Bacteria	Firmicutes	Clostridia	Clostridiales				0	0	0	0	0	0	0	0	0	0	0	0	0	5	0
0ea8b878bb2884588740fd3d767e2f44	AGCGTTATCCGGATTTACTGGGTGTAAAGGGAGCGTAGACGGCGAAGGAAGTCTGAAGTGAAAGCCCGCGGCTCAACCGCGGAACTGCTTTGGAAACTTTTTTGCTGGAGTACCGGAGAGGTAAGCGGAATTCCTAGTGTAGCGGTGAAATGCGTAGATATTAGGAGGAACACCAGTGGCGAAGGCGGCTTACTGGACGGTAACTGACGTTGAGGCTCGAAAGCGTG	Bacteria	Firmicutes	Clostridia	Clostridiales	Lachnospiraceae			0	0	0	0	4	0	0	0	0	0	0	0	0	0	0
7e4795b23ae62046d864e9f1e28811da	AGCGTTATCCGGATTTACTGGGTGTAAAGGGAGCGTAGACGGCGATGCAAGTCTGAAGTGAAAGGCGGGGGCCCAACCCCCGGACTGCTTTGGAAACTGTATAGCTGGAGTGCAGGAGAGGTAAGTGGAATTCCTAGTGTAGCGGTGAAATGCGTAGATATTAGGAGGAACACCAGTGGCGAAGGCGGCTTACTGGACTGTAACTGACGTTGAGGCTCGAAAGCGTG	Bacteria	Firmicutes	Clostridia	Clostridiales				0	0	0	0	0	0	0	0	4	0	0	0	0	0	0
8ea6835aab79b120727267e34fa08156	AGCGTTGTCCGGATTTACTGGGTGTAAAGGGAGCGCAGGCGGTGCGGCAAGTCTGATGTGAAAGCCCGGGGCTCAACCCCGGGACTGCATTGGAAACTACCGAACTAGAGTGTCGGAGAGGTAAGTGGAATTCCTAGTGTAGCGGTGAAATGCGTAGATATTAGGAGGAACACCAGTGGCGAAGGCGGCTTACTGGACGATAACTGACGCTGAGGCTCGAAAGCGTG	Bacteria	Firmicutes	Clostridia	Clostridiales	Lachnospiraceae			0	0	0	4	0	0	0	0	0	0	0	0	0	0	0
0e3413287dfb7cd74180ad1337c989b0	AGCATTGTCCGGAATTACTGGGTGTAAAGGGAGCGTAGGCGGGATGTCAAGTCAGAAGTGAAAATTATGGGCTCAACTCATAACCTGCTTTTGAAACTGATATTCTTGAGTGAAGTAGAGGCAAGCGGAATTCCTAGTGTAGCGGTGAAATGCGTAGATATTAGGAGGAACACCAGTGGCGGAGGCGGCTTGCTGGGCTTTTACTGACGCTGAGGCTCGAAAGCGTG	Bacteria	Firmicutes	Clostridia	Clostridiales	Ruminococcaceae	Ruminococcus		0	0	2	0	0	0	0	0	0	0	0	0	0	0	0
25f07f28d7d169ebcdc0cc4d4b202fdb	AGCGTTATCCGGATTTACTGGGTGTAAAGGGAGCGTAGGCGGCGATGCAAGTCAGAAGTGAAAGCCCGGGGCTCAACTCCGGGACTGCTTTTGAAACTGTATGGCTAGATTGCAGGAGAGGCAAGTGGAATTCCTAGTGTAGCAGTGAAATGCGTAGATATTAGGAGGAACACCAGTGGCGAAGGCGGCTTGCTGGACTGTAAATGACGCTGAGGCTCGAAAGCGTG	Bacteria	Firmicutes	Clostridia	Clostridiales	Lachnospiraceae	Coprococcus		0	0	0	0	0	0	0	2	0	0	0	0	0	0	0
e76499701bed96ad1f152192efefb0eb	AGCGTTATCCGGATTCACTGGGCGTAAAGGGAGCGCAGGCGGCACGGCAAGTCTGATGTGAAAACCCAGGGCTCAACCCCGGGACTGCATTGGAAACTGCCGGGCTGGAGTGTCGGAGGGGCAAGCGGAATTCCTAGTGTAGCGGTGAAATGCGAAGATATTAGGAGGAACACCAGTGGCGAAGGCGGCTTGCTGGACGATCACTGACGCTGAGGCTCGAAAGCGTG	Bacteria	Firmicutes	Clostridia	Clostridiales	Lachnospiraceae			0	0	2	0	0	0	0	0	0	0	0	0	0	0	0
cac9c28e9895969a924e758157a992a8	AGCGTTGTTCGGAATTATTGGGCGTAAAGCGCGTGTAGGCGGTCTTATAAGTCTGATGTGAAAGCCCGGGGCTCAACCCCGGAAGTGCATTGGATACTGTTTGACTAGAGGATTGGAGAGGGAAGTGGAATTCCTGGTGTAGGGGTGAAATCCGTAGATATCAGGAGGAACATCAAAAGCGAAGGCAGCTTCCTGGCCAATAACTGACGCTGAGACGCGAAAGCGTG	Bacteria	Proteobacteria	TA18	CV90				0	0	0	0	0	0	0	7	0	0	2	0	0	0	0
78d06af9b45454e26434dc15da986254	AGCGTTGTTCGGAATCATTGGGCGTAAAGCGCGTGTAGGCGGCCATCTAAGTCTGATGTGAAAGCCCGGGGCTCAACCCCGGACGTGCATTGGATACTGGGTGGCTAGAGGATGAGAGAGGGAAGCGGAATTCCTGGTGTAGGGGTGAGATCCGTAGATATCAGGAGGAACATCAGTTGCGAAGGCGGCTTCCTGGCTCATTTCTGACGCTGAGACGCGAAAGCGTG	Bacteria	Proteobacteria	TA18	CV90				0	0	0	0	0	0	0	0	5	0	0	0	0	0	0
5f13efb1ab481ba4eb072c0a6913fff1	AGCGCTGTCCGGAATTATTGGGTTTAAAGGGTGCGTAGGCGGTCTTTTAAGTCAGAGGTGAAATCCTACAGCTTAACTGTAGAACGGCCTTTGAAACTGGAAGACTTGAGTACACTAGAGGTAGGCGGAATTTATGGTGTAGCGGTGAAATGCATAGATACCATAAAGAACACCGATAGCGAAGGCAGCTTACTGGAGTGTAACTGACGCTGAGGCACGAAAGCGTG	Bacteria	Bacteroidetes	Cytophagia	Cytophagales	Flammeovirgaceae			0	0	0	0	0	0	0	10	0	0	0	0	0	0	0
79c30bd9b19722e516e94165232c1ee9	AGCGTTGTCCGGATTTATTGGGTTTAAAGGGTGCGTAGGCGGATCTTTAAGTCTGTGGTGAAAGCCCATCGCTCAACGATGGAACTGCCATGGATACTGGAGATCTTGAATTCAGTTAAGGTAGGCGGAATTGATGGTGTAGCGGTGAAATGCATAGATACCATCAGGAACACCGATTGCGAAGGCAGCTTACTGGGCTTGAATTGACGCTGAGGCACGAAAGCGTG	Bacteria	Bacteroidetes	Cytophagia	Cytophagales	Flammeovirgaceae			0	0	0	0	0	0	0	6	0	0	0	0	0	0	0
1bee9ec0018ff77f0b18a0840ac40130	AGCGTTGTCCGGAATTATTGGGTTTAAAGGGTGCGTAGGCGGTCTTTTAAGTCAGAGGTGAAATCCTACAGCTTAACTGTAGAACGGCCTTTGATACTGGAAGACTTGAGTATACTAGAGGCAGGCGGAATTTATGATGTAGCGGTGAAATGCATAGATATCATAAAGAACACCGATAGCGAAGGCAGCTTGCTGGAGTATAACTGACGCTGAGGCACGAAAGCGTG	Bacteria	Bacteroidetes	Cytophagia	Cytophagales	Flammeovirgaceae			0	0	0	0	0	0	0	0	0	0	0	0	0	4	0
ef88381dd1b08e35dafa887164bb13a5	AGCGTTGTCCGGAATTATTGGGTTTAAAGGGTGCGTAGGCGGTTTTTTAAGTCAGAAGTGAAATACTACAGCTTAACTGTAGAATGGCCTTTGATACTGGAAGACTTGAGTACACTAGAGGTAGGCGGAATTTATGATGTAGCGGTGAAATGCATAGATATCATAAAGAACACCGATAGCGAAGGCAGCTTACTGGAGTGTAACTGACGCTGAGGCACGAAAGCGTG	Bacteria	Bacteroidetes	Cytophagia	Cytophagales	Flammeovirgaceae			0	0	0	0	3	0	0	0	0	0	0	0	0	0	0
f1b6a2a5f4e73f83b627664ae11e06a1	AGCGTTGTTCGGAATTACTGGGCGTAAAGCGCGCGTAGGTGGCTTTTTAAGTCAGATGTGAAAGTCCACGGCTCAACCGTGGAAGTGCATTTGAAACTGGAAAGCTTGAGTATTGGAGGGGGTAGTGGAATTCCCGGTGTAGAGGTGAAATTCGTAGATATCGGGAGGAATACCGGTGGCGAAGGCGACTACCTGGCCAAATACTGACACTGAGGTGCGAAAGCGTG	Bacteria	Proteobacteria	Deltaproteobacteria	Desulfobacterales	Desulfobulbaceae			0	0	0	0	0	0	0	0	5	0	0	0	0	0	0
ac3b781d52eacd79478a39274e4e6d21	AGCGTTAATCGGAATTACTGGGCGTAAAGCGCGCGTAGGCTGTTGTGTAAGTTGGGGGTGAAATCCCACGGCTCAACCGTGGAACAGCCCTTGATACTGCGCGACTTGAATCCGGGAGAGGGTGGCGGAATTCCAGGTGTAGGAGTGAAATCCGTAGATATCTGGAGGAACATCAGTGGCGAAGGCGGCCACCTGGACCGGTATTGACGCTGAGGCGCGAAAGCGTG	Bacteria	Proteobacteria	Deltaproteobacteria	Desulfovibrionales	Desulfovibrionaceae	Desulfovibrio	C21_c20	0	0	0	0	0	0	0	0	0	0	0	0	0	6	0
5f7339594e36ee915ab25f6c287cffbf	AGTGGTCGTCGCTTTTATTGGGCCTAAAACGTCCGTAGCCTGTTTGGTAAATCTGTGGGTAAATCAACCAGCTTAACTGGTTGAATTCTGCAGAGACTGCCAGACTAGGGACCGGGAGAGGTGTGGGGTACTCGAGGGGTAGGGGTAAAATCCTGTCATCCTTCGAGGACCACCAGTTGCGAAGGCGCCACACTGGAACGGATCCGACGGTCAGGGACGAAGCCTAG	Archaea	Euryarchaeota	Thermoplasmata	E2	MarinegroupII			0	0	0	0	0	0	0	0	0	0	0	0	0	4	0
17f016e3298748a0eb03b67eb9267a19	AGCGTTAATCGGAATTACTGGGCGTAAAGCGCACGCAGGCGGTTTGTTAAGTCAGATGTGAAATCCCCGGGCTCAACCTGGGAACTGCATCTGATACTGGCAAGCTTGAGTCTCGTAGAGGGGGGTAGAATTCCAGGTGTAGCGGTGAAATGCGTAGAGATCTGGAGGAATACCGGTGGCGAAGGCGGCCCCCTGGACGAAGACTGACGCTCAGGTGCGAAAGCGTG	Bacteria	Proteobacteria	Gammaproteobacteria	Enterobacteriales	Enterobacteriaceae	Escherichia	coli	0	0	0	0	14	0	0	0	0	0	0	0	0	5	20
6b7ccc0b8a647e8d55874fdda159b420	AGCGTTATCCGGAATGATTGGGCGTAAAGGGTGCGTAGGCGGCCTGTTAAGTCTGAAGTGAAAGGTACCGGCTCAACCGGTACAGGCTTTGGAAACTGGCAGGCTGGAGGACAGGAGAGGGCGGTGGAACTCCATGTGTAGCGGTAAAATGCGTAGATATATGGAAGAACACCAGTGGCGAAGGCGGCCGCCTGGCCTGTTACCGACGCTGAGGCACGAAAGCGTG	Bacteria	Firmicutes	Erysipelotrichi	Erysipelotrichales	Erysipelotrichaceae	Allobaculum		0	0	0	0	0	0	0	0	0	0	0	0	0	0	3
a4a62d041527fc3c184434ac582c28f5	AGCGTTATCCGGAATCATTGGGTTTAAAGGGTCCGTAGGCGGATTTATAAGTCAGTGGTGAAAGTTTGCGGCTCAACCGTAAAATTGCCATTGATACTGTAGGTCTTGAATAATAATGAAGTGGTTAGAATAAGTAGTGTAGCGGTGAAATGCATAGATATTACTTAGAATACCGATTGCGAAGGCAGATCACTAATTATTTATTGACGCTGAGGGACGAAAGCGTG	Bacteria	Bacteroidetes	Flavobacteriia	Flavobacteriales	Flavobacteriaceae			0	0	0	0	0	169	0	159	0	0	0	0	0	0	0
5cb4ef077daaba2308a2eb989e137e45	AGCGTTATCCGGATTTATTGGGTTTAAAGGGTCCGTAGGCGGATTTTTAAGTCAGTGGTGAAAGCCTACAGCTCAACTGTAGAACTGCCATTGATACTGAAAGTCTTGAATATATATGAAGTGGGCGGAATGCGTCATGTAGCGGTGAAATGCACAGATATGACGCAGAACACCAATTGCGAAGGCAGCTCACTAATGTATTATTGACGCTGAGGGACGAAAGCATG	Bacteria	Bacteroidetes	Flavobacteriia	Flavobacteriales				0	0	0	0	0	53	0	35	61	0	0	0	0	0	0
7fca9e1138ec5fd09fb22331b68dbe2a	AGCGTTATCCGGAATCATTGGGTTTAAAGGGTCCGTAGGCGGGCTTGTAAGTCAGTGGTGAAAGTCTGTGGCTTAACCATAGAATTGCCATTGATACTGCAAGTCTTGAATTATTGTGAAGTGGTTAGAATATGTAGTGTAGCGGTGAAATGCTTAGAGATTACATAGAATACCGATTGCGAAGGCAGATCACTAACAATATATTGACGCTGATGGACGAAAGCGTA	Bacteria	Bacteroidetes	Flavobacteriia	Flavobacteriales	Flavobacteriaceae			0	0	0	0	0	0	0	0	38	0	88	0	0	0	0
109adbacebc2aa36abcdac0a874dffe5	AGCGTTATCCGGATTTATTGGGTTTAAAGGGTCCGTAGGCGGGGTTTTAAGTCAGTGGTGAAAGCCTACAGCTCAACTGTAGAACTGCCATTGAAACTGGAACTCTTGAATGTGATTGAAGTGGGCGGAATATGTCATGTAGCGGTGAAATGCTTAGATATGACATAGAACACCGATAGCGAAGGCAGCTCACTAAGTCATGATTGACGCTGATGGACGAAAGCGTG	Bacteria	Bacteroidetes	Flavobacteriia	Flavobacteriales				0	0	0	0	0	0	0	93	0	0	0	0	0	0	0
7ac45e81e606678829f8a27fac17ad93	AGCGTTATCCGGAATCATTGGGTTTAAAGGGTCCGTAGGCGGGCATATAAGTCAGTGGTGAAAGTCTGCAGCTTAACTGTAGAACTGCCATTGATACTGTATGTCTTGAATTATTGTGAAGTGGTTAGAATATGTAGTGTAGCGGTGAAATGCTTAGAGATTACATAGAATACCGATTGCGAAGGCAGATCACTAACAATATATTGACGCTGATGGACGAAAGCGTC	Bacteria	Bacteroidetes	Flavobacteriia	Flavobacteriales	Flavobacteriaceae			0	0	0	0	0	0	0	93	0	0	0	0	0	0	0
00e28a424bbd48fd6c8cfd3c93c4acb3	AGCGTTATCCGGATTTATTGGGTTTAAAGGGTCCGTAGGCGGGAAATTAAGTCAGTGGTGAAAGCCTACAGCTCAACTGTAGAACTGCCATTGATACTGATTTTCTTGAATTTATATGAAGTGGGTGGAATGCGTCATGTAGCGGTGAAATGCACAGATATGACGCAGAACACCAATTGCGAAGGCAGCTCACTAATGTAATATTGACGCTGAGGGACGAAAGCATG	Bacteria	Bacteroidetes	Flavobacteriia	Flavobacteriales				0	0	0	0	0	0	0	67	0	0	0	0	0	0	0
f8af8c2377984a387f16550279c38845	AGCGTTATCCGGATTTATTGGGTTTAAAGGGTTCGTAGGCGGGAAATTAAGTCAGTGGTGAAAGCCTGCAGCTCAACTGTAGAACTGCCATTGAAACTGATTTTCTTGAATTTATATGAAGTGGGCGGAATGTGTCATGTAGCGGTGAAATGCACAGATATGACGCAGAACACCGATAGCGAAGGCAGCTCACTAATATACAATTGACGCTCAGGAACGAAAGCATG	Bacteria	Bacteroidetes	Flavobacteriia	Flavobacteriales				0	0	0	0	0	0	0	63	0	0	0	0	0	0	0
7363fa9c7da5b140d88efccc2f2b491a	AGCGTTATCCGGATTTATTGGGTTTAAAGGGTCCGTAGGCGGAATTTTAAGTCAGTGGTGAAAGCCTACAGCTCAACTGTAGAACTGCCATTGATACTGAGATTCTTGAATATATATGAAGTGGGCGGAATGCGTCATGTAGCGGTGAAATGCACAGATATGACGCAGAACACCAATTGCGAAGGCAGCTCACTAATGTATTATTGACGCTGAGGGACGAAAGCATG	Bacteria	Bacteroidetes	Flavobacteriia	Flavobacteriales				0	0	0	0	0	0	0	0	42	0	0	0	0	0	0
0a4c4f4224705a890cd92a28ee307654	AGCGTTATCCGGAATCATTGGGTTTAAAGGGTCCGTAGGTGGATAATTAAGTCAGAGGTGAAATCCTGCAGCTCAACTGTAGAATTGCCTTTGAAACTGGTTATCTTGAATTATTGTGAAGTGGTTAGAATATGTAGTGTAGCGGTGAAATGCATAGATATTACATAGAATACCAATTGCGAAGGCAGATCACTAACAATATATTGACACTGATGGACGAAAGCGTG	Bacteria	Bacteroidetes	Flavobacteriia	Flavobacteriales	Flavobacteriaceae	Winogradskyella		0	0	0	0	0	0	0	0	40	0	0	0	0	0	0
ca08b295cfefeb1a024b887eefdc5fa0	AGCGTTATCCGGATTTATTGGGTTTAAAGGGTCCGTAGGCGGATTTTTAAGTCAGTGGTGAAAGCCTACAGCTCAACTGTAGAACTGCCATTGATACTGAAAATCTTGAATATATATGAAGTGGGCGGAATGCGTCATGTAGCGGTGAAATGCACAGATATGACGCAGAACACCAATTGCGAAGGCAGCTCACTAATGTATTATTGACGCTGAGGGACGAAAGCATG	Bacteria	Bacteroidetes	Flavobacteriia	Flavobacteriales				0	31	0	0	0	0	0	0	0	0	0	0	0	0	0
e8937460d8f22fc35c6ada08844c1e46	AGCGTTATCCGGAATCATTGGGTTTAAAGGGTCCGTAGGTGGATAATTAAGTCAGAGGTGAAAGTTTGCAGCTCAACTGTAAAATTGCCTTTGATACTGGTTATCTTGAATCATTATGAAGTAGTTAGAATATGTAGTGTAGCGGTGAAATGCATAGATATTACATAGAATACCAATTGCGAAGGCAGATTACTAATAATGTATTGACACTGATGGACGAAAGCGTA	Bacteria	Bacteroidetes	Flavobacteriia	Flavobacteriales	Flavobacteriaceae			0	0	0	0	0	0	0	0	26	0	0	0	0	0	0
0d9d8395b8a6e95e9dd1b640b0c6bccd	AGCGTTATCCGGAATTATTGGGTTTAAAGGGTCCGTAGGCGGGCCGATAAGTCAGAGGTGAAAGTCTGCCGCTCAACGGTAGAACTGCCTTTGATACTGTCGGTCTTGAGTTATAGTGAAGTTGCCGGAATATGTAGTGTAGCGGTGAAATGCATAGATATTACATAGAACACCGATTGCGAAGGCAGGTGACTAACTATATACTGACGCTGATGGACGAAAGCGTG	Bacteria	Bacteroidetes	Flavobacteriia	Flavobacteriales	Flavobacteriaceae	Maribacter		0	0	0	0	0	0	0	0	22	0	0	0	0	0	0
e83e78f69ee86adfb0f6ceca77ce0d40	AGCGTTATCCGGAATCATTGGGTTTAAAGGGTCCGCAGGCGGTCAATTAAGTTAGAGGTGAAATACCGTCGCTCAACGACGGAACTGCCTTTAATACTGGTTGACTTGAGTTATACGGAAGTAGATAGAATAAGTAGTGTAGCGGTGAAATGCATAGATATTACTTAGAATACCGATTGCGAAGGCAGTCTACTACGTATATACTGACGCTCATGGACGAAAGCGTG	Bacteria	Bacteroidetes	Flavobacteriia	Flavobacteriales	Flavobacteriaceae	Tenacibaculum		0	0	0	0	0	0	0	22	0	0	0	0	0	0	0
6a1fe47d4adf6c951e078a5e7b49de2e	AGCGTTATCCGGAATCATTGGGTTTAAAGGGTCCGCAGGCGGTCGATTAAGTTAGAGGTGAAATCCCGTCGCTCAACGACGGAACTGCCTTTAATACTGGTCGACTTGAGTTATACGGAAGTAGATAGAATAAGTAGTGTAGCGGTGAAATGCATAGATATTACTTAGAATACCGATTGCGAAGGCAGTCTACTACGTATATACTGACGCTGAGGGACGAAAGCGTG	Bacteria	Bacteroidetes	Flavobacteriia	Flavobacteriales	Flavobacteriaceae	Tenacibaculum		0	0	0	0	0	0	0	0	0	0	0	0	0	13	0
6c2c48be5a787908d925fc5c0754c7b0	AGCGTTATCCGGAATCATTGGGTTTAAAGGGTCCGCAGGCGGATTTATAAGTCAGTGGTGAAAGCCTACAGCTTAACTGTAGAACTGCCATTGATACTGTAAGTCTTGAATTCGGTCGAAGTGGGCGGAATATGTCATGTAGCGGTGAAATGCTTAGATATGACATAGAACACCGATAGCGAAGGCAGCTCACTAGGCCTGGATTGACGCTCAGGGACGAAAGCGTG	Bacteria	Bacteroidetes	Flavobacteriia	Flavobacteriales	Cryomorphaceae	Fluviicola		0	0	0	0	0	0	0	0	0	0	0	0	0	13	0
f9ea506bde0838c5830ad962377351b7	AGCGTTATCCGGAATCATTGGGTTTAAAGGGTCCGCAGGCGGTCAATTAAGTTAGAGGTGAAATCCCGTCGCTCAACGACGGAACTGCCTTTAATACTGGTTGACTTGAGTTATACGGAAGTAGATAGAATAAGTAGTGTAGCGGTGAAATGCATAGATATTACTTAGAATACCGATTGCGAAGGCAGTCTACTACGTACATACTGACGCTCATGGACGAAAGCGTG	Bacteria	Bacteroidetes	Flavobacteriia	Flavobacteriales	Flavobacteriaceae	Tenacibaculum		0	0	0	0	0	0	0	0	0	0	0	0	0	0	11
e5c5fc6402e596ddb477529aec2c205a	AGCGTTATCCGGAATCATTGGGTTTAAAGGGTTCGTAGGCGGGCTAATCAGTCAGAGGTGAAATCCAGCAGCTTAACTGTTGAACTGCCTTTGATACTGTTAGTCTTGAGTGATATGGAAGTGGATAGAATATGTAGTGTAGCGGTGAAATGCATAGATATTACATAGAATACCGATTGCGAAGGCAGTCCACTACGTATTTACTGACGCTGAGGAACGAAAGCGTG	Bacteria	Bacteroidetes	Flavobacteriia	Flavobacteriales	Flavobacteriaceae			0	0	0	0	0	0	0	0	0	0	0	0	0	10	0
c8ca9f3096a3ee6e9b7481bb2e36cb5b	AGCGTTATCCGGAATCATTGGGTTTAAAGGGTCCGTAGGCGGGCTAATAAGTCAGTGGTGAAATGCAGGGGCTCAACTCCGGCACTGCCATTGATACTGTTAGTCTTGAATTATTGTGAAGTGGTTAGAATATGTAGTGTAGCGGTGAAATGCTTAGATATTACATAGAATACCAATTGCGAAGGCAGATCACTAACAATATATTGACGCTGATGGACGAAAGCGTG	Bacteria	Bacteroidetes	Flavobacteriia	Flavobacteriales	Flavobacteriaceae			0	0	0	0	0	0	0	0	8	0	0	0	0	0	0
d05253c46f2e76b39c506ef68c2e4c42	AGCGTTATCCGGAATCATTGGGTTTAAAGGGTCCGCAGGCGGTCAATTAAGTTAGAGGTGAAATCCCGTCGCTCAACGACGGAACTGCCTTTAATACTGGTTGACTTGAGTTATACGGAAGTAGATAGAATAAGTAGTGTAGCGGTGAAATGCATAGATATTACTTAGAATACCGATTGCGAAGGCAGTCTACTACGTATATACTGACGCTCATGGACGAAAGCGTG	Bacteria	Bacteroidetes	Flavobacteriia	Flavobacteriales	Flavobacteriaceae	Tenacibaculum		0	0	0	0	7	0	0	0	0	0	0	0	0	0	0
25603cf4dede60c09855e5bd19b22638	AGCGTTATCCGGAATCATTGGGTTTAAAGGGTCCGTAGGTGGACAATTAAGTCAGAGGTGAAAGTTTGCAGCTCAACTGTAAAATTGCCTTTGAAACTGGTTGTCTTGAGTCATTATGAAGTGGTTAGAATGTGTAGTGTAGCGGTGAAATGCATAGATATTACACAGAATACCGATTGCGAAGGCAGATCACTAATAATGTACTGACACTGAGGGACGAAAGCGTG	Bacteria	Bacteroidetes	Flavobacteriia	Flavobacteriales	Flavobacteriaceae			0	0	0	0	0	0	0	6	0	0	0	0	0	0	0
4e2005e06cfa86b064b93ebf5639dacd	AGCGTTATCCGGAATCATTGGGTTTAAAGGGTCCGCAGGCGGTTGTTTAAGTCAGAGGTGAAAGTTTGCAGCTCAACTGTAAAATTGCCTTTGATACTGAATAACTTGAGTTATAATGAAGTGGTTAGAATATGTAGTGTAGCGGTGAAATGCATAGATATTACATAGAATACCGATTGCGAAGGCAGATCACTAATTATATACTGACGCTGAGGGACGAAAGCGTG	Bacteria	Bacteroidetes	Flavobacteriia	Flavobacteriales	Flavobacteriaceae	Kordia		0	0	0	6	0	0	0	0	0	0	0	0	0	0	0
5e4b3c819e40b45e37394895a2bfd296	AGCGTTATCCGGAATCATTGGGTTTAAAGGGTCCGTAGGCGGGCATATAAGTCAGTGGTGAAAGTCTGTGGCTCAACCATAGAATTGCCATTGAAACTGTATGTCTTGAATTATTGTGAAGTGGTTAGAATATGTAGTGTAGCGGTGAAATGCTTAGAGATTACATAGAATACTGATTGCGAAGGCGGCATTCTGGAACAATACTGACGCTGAGGTGCGAAAGCGTG	Bacteria	Bacteroidetes	Flavobacteriia	Flavobacteriales	Flavobacteriaceae			0	0	0	0	0	0	0	0	0	0	5	0	0	0	0
c06a9218b997276784cdc132ca8148fd	AGCGTTATCCGGATTTATTGGGTTTAAAGGGTACGTAGGCGGAAATTTAAGTCAGTAGTGAAAGCCCATCGCTCAACGATGGAACTGCTATTGATACAGATTTTCTTGAATATAGTTGAAGTGGGCGGAATACGGCATGTAGCGGTGAAATGCATAGATATGCCGTGGAACACCAATCGCGAAGGCAGCTCACTAAGCTATTATTGACGCTAAGGTACGAAAGCGTG	Bacteria	Bacteroidetes	Flavobacteriia	Flavobacteriales				0	0	0	5	0	0	0	0	0	0	0	0	0	0	0
d3cb756c59f16b1d2cb0b03825dfc931	AGCGTTATCCGGATTTATTGGGTTTAAAGGGTCCGTAGGCGGAACTTTAAGTCAGTGGTGAAAGCCTACAGCTCAACTGTAGAACTGCCATTGATACTGAGGTTCTTGAATATATACGAAGTGGGCGGAATGCGTCATGTAGCGGTGAAATGCACAGATATGACGCAGAACACCAATTGCGAAGGCAGCTCACTAATGTATTATTGACGCTGAGGGACGAAAGCATG	Bacteria	Bacteroidetes	Flavobacteriia	Flavobacteriales				0	0	5	0	0	0	0	0	0	0	0	0	0	0	0
1d26476053b8d3f47665cb477fe7fc8d	AGCGTTATCCGGAATCATTGGGTTTAAAGGGTCCGTAGGCGGGCTATTAAGTCAGAGGTGAAAGTTTGCAGCTCAACTGTAAAATTGCCTTTGAAACTGGTAGTCTTGAATTATTATGAAGTGGTTAGAATAAGTAGTGTAGCGGTGAAATGCATAGATATTACTTAGAATACCAATTGCGAAGGCAGATCACTAATAATATATTGACGCTGAGGGACGAAAGCGTG	Bacteria	Bacteroidetes	Flavobacteriia	Flavobacteriales	Flavobacteriaceae			0	0	0	0	0	0	0	0	0	0	0	0	0	4	0
63bf09cf9bd25bbffeeda8847efe87c8	AGCGTTATCCGGAATCATTGGGTTTAAAGGGTCCGTAGGCGGGCATATAAGTCAGTGGTGAAAGTCTGCAGCTTAACTGTAGAACTGCTATTGATACTGATTTTCTTGAATTTATATGAAGTGGGCGGAATGCGTCATGTAGCGGTGAAATGCACAGATATGACGCAGAACACCAATTGCGAAGGCAGCTCACTAATGTAATATTGACGCTGAGGGACGAAAGCATG	Bacteria	Bacteroidetes	Flavobacteriia	Flavobacteriales				0	0	0	0	0	0	0	0	4	0	0	0	0	0	0
608c90c68ef14caceabbebc17a255654	AGCGTTATCCGGAATCATTGGGTTTAAAGGGTCCGCAGGCGGTCAATTAAGTCAGAGGTGAAATCCCATAGCTCAACTATGGAACTGCCTTTGATACTGGTTGACTTGAGTCATATGGAAGTAGATAGAATGTGTAGTGTAGCGGTGAAATGTATAGATATTACACAGAATACCGATTGCGAAGGCAGTCTACTACGTATGTACTGACGCTGAGGGACGAAAGCGTG	Bacteria	Bacteroidetes	Flavobacteriia	Flavobacteriales	Flavobacteriaceae	Polaribacter		0	0	0	0	0	0	0	0	0	0	0	3	0	0	0
e401040e6dcd70e9409809fc121cf143	AGCGTTAATCGGAATTACTGGGCGTAAAGCGCGCGTAGGCGGGCAGCTCAGTCAGTGGTGAAAGTCTGTGGCTCAGCCATAGAATTGCCATTGATACTGGTTGTCTTGAATTATTGTGAAGTGGTTAGAATAAGTAGTGTAGCGGTGAAATGCATAGATATTACTTAGAATACCAATTGCGAAGGCAGATCACTAACAATATATTGACGCTGATGGACGAAAGCGTG	Bacteria	Bacteroidetes	Flavobacteriia	Flavobacteriales	Flavobacteriaceae	Ulvibacter		0	0	0	0	0	0	0	3	0	0	0	0	0	0	0
40c03ede59a732661fc74e0ae11dd2d6	AGCGTTATCCGGAATCATTGGGTTTAAAGGGTCCGTAGGTGGATAATTAAGTCTGAGGTGAAAGTTTGCAGCTCAACTGTAAAATTGCCTCTGATACTGTTTTTCTTGAAATATGATGAGGCTGGCAGAATGTGACATGTAGCGGTGAAATGCATAGATATGTCATAGAATACCAATTGCGAAGGCAGCTGGCTGGTCATTATTTGACGCTGAGGCACGAAAGCGTG	Bacteria	Bacteroidetes	Flavobacteriia	Flavobacteriales	Flavobacteriaceae			0	0	0	0	0	2	0	0	0	0	0	0	0	0	0
7fd815fbf5ae14b82c3f515e4fb28e89	AGCGTTATCCGGAATCATTGGGTTTAAAGGGTCCGTAGGCGGGCATATAAGTCAGTGGTGAAAGTCTGCAGCTTAACTGTAGAACTGCCATTGATACTGTATGTCTTGAATTATTGTGAAGTGGTTAGAATATGTAGTGTAGCGGTGAAATGCATAGATATGACTTAGGACACCAATTGCGAAGGCAGCTAGCTAGGCATATATTGACGCAGAGGCACGAAAGCGTG	Bacteria	Bacteroidetes	Flavobacteriia	Flavobacteriales	Flavobacteriaceae			0	0	0	0	0	0	0	0	2	0	0	0	0	0	0
91f19f4be4e67502b882fd44bb83326c	AGCGTTATCCGGATTTATTGGGTTTAAAGGGTGCGCAGGCGGGATATTAAGTCAGGGGTGAAATCCCACAGCTCAACTGTGGAACTGCCCTTGAAACTGATATTCTTGAATATGATTGAAGTGGGCGGAATATGACATGTAGCGGTGAAATGCTTAGATATGTCATAGAACACCGATAGCGAAGGCAGCTCACTAAGTCATTATTGACGCTGAGGCACGAAAGCGTG	Bacteria	Bacteroidetes	Flavobacteriia	Flavobacteriales				0	0	2	0	0	0	0	0	0	0	0	0	0	0	0
dc0c0d4f4b484025bedfd39d42d05dbc	AGCGTTATCCGGAATCATTGGGTTTAAAGGGTCCGTAGGCGGGCTAATAAGTCAGTGGTGAAATGCAGGGGCTTAACTCCGGCACTGCCATTGATACTGTTAGTCTTGAATTATTGTGAAGTGGTTAGAATATGTAGTGTAGCGGTGAAATGCTTAGATATTACATAGAATACCGATTGCGAAGGCAGATCACTAACAATATATTGACGCTGATGGACGAAAGCGTG	Bacteria	Bacteroidetes	Flavobacteriia	Flavobacteriales	Flavobacteriaceae			0	0	0	0	0	0	0	0	1	0	0	0	0	0	0
7747210d4d2d22e51b06fecf076b68c0	AGCGTTGTTCGGAATCATTGGGCGTAAAGCGCACGTAGGTGGTTCAATTAGTCTGATGTGAAATCCCAGGGCTCAACCTTGGAACTGCATTGGAAACTGTTGGACTTGAATTCGAGAGGGGTAAGTGGAATTCCTGGTGTAGGAGTGAAATCCGTAGAGATCAGGAGGAACACCGGTGGCGAAGGCGACTTACTGGATCGATATTGACACTGAGGTGCGAAAGCGTG	Bacteria	Proteobacteria	Deltaproteobacteria	GMD14H09				0	0	0	0	0	8	0	0	0	0	0	0	0	0	0
b1fa6f0e7c2eeba37a3b510284a65eb7	AGCGTTGCTCGGAATCATTGGGCGTAAAGCGTACGTAGGCGGTCTATTAAGTCTGATGTGAAAGCCCGGGGCTCAACCTCGGAAAGCCATTGGAAACTGATAGACTTGAGAATAGGAGGGGCAAGTGGAATTTCTGGTGTAGGAGTGAAATCCGTAGAGATCAGAAGGAACACCGATGGCGAAGGCGACTTGCTGGACTATTTCTGACGCTGATGTACGAAAGCATG	Bacteria	Proteobacteria	Deltaproteobacteria	GMD14H09				0	0	0	0	0	7	0	0	0	0	0	0	0	0	0
4faf8c2ca7f877b7a520e8feabe0fd4e	AACGTTAATCGGAATTACTGGGCGTAAAGCGCGCGTAGGCGGTTTCTTAAGTGGTATGTGAAAGCCCCGGGCTCAACCTGGGAATTGCATTCCATACTGGGGAACTAGAGTGTGATAGAGGGAGGTAGAATTTCCTGTGTAGCGGTGAAATGCGTAGATATAGGAAGGAATACCAGTGGCGAAGGCGGCCTCCTGGATCAACACTGACGCTGAGGTGCGAAAGCGTG	Bacteria	Proteobacteria	Gammaproteobacteria	HTCC2188	HTCC2089			0	0	0	0	0	0	0	270	137	0	0	0	0	0	0
a532b3567369aac27783c16163888920	AACGTTAATCGGAATTACTGGGCGTAAAGCGCGCGTAGGCGGTTTGTTAAGTGAGATGTGAAAGCCCTGGGCTCAACCTGGGAACTGCATTTCAAACTGGCAAGCTAGAGTATGGTAGAGGCCGGTAGAATTTCCTGTGTAGCGGTGAAATGCGTAGATATAGGAAGGAATACCGATGGCGAAGGCAGCCGGCTGGACCAATACTGACGCTGAGGTGCGAAAGCGTG	Bacteria	Proteobacteria	Gammaproteobacteria	HTCC2188	HTCC2089			0	0	0	0	0	17	0	0	29	0	0	0	0	0	0
5f0ca24790540ad30a5f90761f68bc9e	AACGTTAATCGGAATTACTGGGCGTAAAGCGCGCGTAGGCGGTTGATTAAGTGATATGTGAAGGCCCCGGGCTCAACCTGGGAATTGCATGTCATACTGGTCAACTAGAGTGTGATAGAGGGAGGTAGAATTTCCTGTGTAGCGGTGAAATGCGTAGATATAGGAAGGAATACCAGTGGCGAAGGCGGCCTCCTGGATCAACACTGACGCTGAGGTGCGAAAGCGTG	Bacteria	Proteobacteria	Gammaproteobacteria	HTCC2188	HTCC2089			0	5	0	0	0	0	0	0	0	0	0	0	0	0	0
db66b5c52527eb539969079c8af28d76	AGCGTTGTCCGGATTTATTGGGCGTAAAGCGAGCGCAGGCGGTTTGATAAGTCTGAAGTTAAAGGCTGTGGCTCAACCATAGTTCGCTTTGGAAACTGTCAAACTTGAGTGCAGAAGGGGAGAGTGGAATTCCATGTGTAGCAGTGAAATGCGTAGATATATGGAGGAACACCGGTGGCGAAAGCGGCTCTCTGGTCTGTAACTGACGCTGAGGCTCGAAAGCGTG	Bacteria	Firmicutes	Bacilli	Lactobacillales	Streptococcaceae	Streptococcus		0	0	4	0	0	0	0	0	0	0	0	0	0	0	0
0990c823a052c997a3728d69eb34aa55	AGCGTTATCCGGATTCATTGGGTTTAAAGGGTGCGCAGGCGGTCTTTTAAGTCTGATGTGAAAGCCTTCGGCTTAACCGGAGTAGTGCATTGGAAACTGGGAGACTTGAGTGCAGAAGAGGAGAGTGGAACTCCATGTGTAGCGGTGAAATGCGTAGATATATGGAAGAACACCAGTGGCGAAAGCGGCTCTCTGGTCTGTAACTGACGCTGAGGTTCGAAAGCGTG	Bacteria	Firmicutes	Bacilli	Lactobacillales	Lactobacillaceae	Lactobacillus		0	0	0	0	3	0	0	0	0	0	0	0	0	0	0
a8232b9e5fc8ad81ceda57fce3f52622	AGCGTTGTCCGGATTTATTGGGCGTAAAGCGAGTGCAGGCGGTTCAATAAGTCTGATGTGAAAGCCTTCGGCTCAACCGGAGAATTGCATCAGAAACTGTTGAACTTGAGTGCAGAAGAGGAGAGTGGAACTCCATGTGTAGCGGTGGAATGCGTAGATATATGGAAGAACACCAGTGGCGAAGGCGGCTCTCTGGTCTGCAACTGACGCTGAGGCTCGAAAGCATG	Bacteria	Firmicutes	Bacilli	Lactobacillales	Lactobacillaceae	Lactobacillus		0	0	0	0	0	0	0	0	0	0	0	0	0	3	0
831f1faf7b67c660530f5802d4ab694e	AGCGTTAATCGGATTTATTGGGCGTAAAGGGTCCGCAGGGGGTTTTATAAGTTTGGTGTGAAATGTCGAGGCTCAACCTCGAAACTGCATTGAAAACTGTAGAACTAGAATATTGGAGAGGAAAGTGGAATTCCTGGTGTAGCGGTGGAATGCTTAGATATCAGGAGGAACATCAATGGCGAAGGCAGCTTTCTGGACAATTATTGACCCTCATGGACGAAGGTGTG	Bacteria	Lentisphaerae	Lentisphaeria	Lentisphaerales				0	0	0	0	0	0	0	0	0	0	0	0	0	3	0
8beaad66ebd63377f50d13e5c9f78508	AGCGTTAATCGGAATTACTGGGCGTAAAGGGTACGTAGGCGGCTTAATAAGTCAGATGTGAAATCCCCGGGCTTAACCTGGGAACTACATTTGAAACTGTTTTGCTAGAGTGAGTGAGAGGTTAGTGGAATTCAAGGCGTAGCGGTGAAATGCGTAGAGGTCTTGAGGAACATCAGTGGCGAAGGCGACTAACTGGCACTACACTGACGCTGAGGTACGAAAGCGTG	Bacteria	Proteobacteria	Gammaproteobacteria	Marinicellales	Marinicellaceae	Marinicella		0	0	0	0	0	0	0	0	8	0	0	0	0	0	0
6803f300898074d9dffd54e866493343	AGCGTTAATCGGAATTACTGGGCGTAAAGGGTACGTAGGCGGCTTGATAAGTCAGATGTGAAATCCCCGGGCTTAACCTGGGAACTGCATTTGAAACTGTCTGGCTAGAGTGAGTGAGAGGTTAGTGGAATTCAAGGCGTAGCGGTGAAATGCGTAGAGGTCTTGAGGAACATCAGTGGCGAAGGCGACTAACTGGCACTACACTGACGCTGAGGTACGAAAGCGTG	Bacteria	Proteobacteria	Gammaproteobacteria	Marinicellales	Marinicellaceae	Marinicella		0	3	0	0	0	0	0	0	0	0	0	0	0	0	0
e1a221af1a6a5d5a27c2042f488eef4e	AGCGTTAATCGGAATTACTGGGCGTAAAGCGAGTGTAGGCGGCTATTTAAGTCGGATGTGAAAGCCCCGGGCTCAACCTGGGAATTGCATTCGATACTGGATAGCTAGAGTTTGGTAGAGGTAAGTGGAACTCCGGGTGTAGCGGTGAAATGCGTAGATATCCGGAGGAACATCAGTGGCGAAGGCGGCTTACTGGACCAAAACTGACGCTGAGGCTCGAAAGCGTG	Bacteria	Proteobacteria	Gammaproteobacteria	Marinicellales	Marinicellaceae			0	0	0	0	3	0	0	0	0	0	0	0	0	0	0
c9ab99debe1a4651e655c0ab4eff4a07	AGCGTTGCTCGGAATCACTGGGCGTAAAGCGTACGCAGGCGGTTTAGTAAGTTGGATGTGAAAGCCCAGGGCTCAACCCTGGAACTGCATTCAAAACTGCTAGACTTGAGTACGAGAGAGGAGAGCGGAATTCCTGGTGTAGAGGTGAAATTCGTAGATATCAGGAGGAACACCCGTGGCGAAAGCGGCTCTCTGGCTCGATACTGACGCTCATGTACGAAAGCGTG	Bacteria	Proteobacteria	Deltaproteobacteria	Myxococcales	OM27			0	0	0	0	0	0	0	256	26	0	0	0	0	0	0
6dffc20cb22aefa8bf38a26950071925	AGCGTTGCTCGGAATCACTGGGCGTAAAGCGAACGCAGGCGGTTTGTTAAGTTGGGTGTGAAATCCCGGGGCTCAACCCCGGAACTGCATTCAAAACTGGCAGCCTTGAGTATGGGAGAGGGAAGCGGAATTCCTGGTGTAGAGGTGAAATTCGTAGATATCAGGAGGAACACCAGTGGCGAAAGCGGCTTCCTGGCCCAATACTGACGCTCATGTTCGAAAGCGTG	Bacteria	Proteobacteria	Deltaproteobacteria	Myxococcales	OM27			0	7	0	0	0	0	0	0	0	0	0	0	0	0	0
bc866c40874fb7054fb7b2a689529976	AGCGTTGCTCGGAATCACTGGGCGTAAAGCGTACGCAGGCGGCTTAGAAAGTCGGATGTGAAAGCCCGGGGCTCAACCCCGGAACTGCATTCGAAACTCCTAGGCTTGAGTACTGGAGAGGGAAGCGGAATTCCTGGTGTAGAGGTGAAATTCGTAGATATCAGGAGGAACACCCGTGGCGAAAGCGGCTTCCTGGCCAGATACTGACGCTCATGTACGAAAGCGTG	Bacteria	Proteobacteria	Deltaproteobacteria	Myxococcales	OM27			0	0	0	4	0	0	0	0	0	0	0	0	0	0	0
b9a45a5ea57b9c758f3dd1b735a1004f	AGCGTTGTTCGGATTTATTGGGCGTAAAGCGAGTGTAGGCGGTTTGACAAGTCGGGTGTGAAATCCCAGGGCCCAACCCTGGAACTGCATCCGATACTGTCAGGCTAGAGTTCCGGAGAGGGTGGCGGAATTCCCGGTGTAGGGGTGAAATCCGTAGATATCGGGAGGAACACCAGTGGCGAAGGCGGCCACCTGGACGGTGACTGACGCTGAGACTCGAAAGTGTG	Bacteria	Proteobacteria	Deltaproteobacteria	NB1-j	JTB38			0	0	0	0	0	0	0	0	0	2	0	0	0	0	0
92a24575c96bd037fe1d1cf2575adc8c	AGCGTTAATCGGAATTACTGGGCGTAAAGCGCGCGTAGGTGGTTTGTTAAGTCTGATGTGAAATCCCAGGGCTCAACCTTGGAATTGCACCGGATACTGGCAGGCTAGAGTACGATAGAGGAGTGTGGAATTTCCTGTGTAGCGGTGAAATGCGTAGATATAGGAAGGAACATCAGTGGCGAAGGCGACACTCTGGATTGATACTGACACTGAGGTGCGAAAGCGTG	Bacteria	Proteobacteria	Gammaproteobacteria	Oceanospirillales	Oceanospirillaceae	Marinomonas		0	0	0	0	15	0	0	0	0	0	0	0	0	0	0
184040a6b3cb8e65c0fb49c3e06e4424	AGCGTTAATCGGAATTACTGGGCGTAAAGCGCGCGTAGGCGGTTATTTAAGTCAGATGTGAAAGCCCTGGGCTCAACCTAGGAACTGCATCTGATACTGGATAACTAGAGTACAGAAGAGGGTGGTGGAATTTCCTGTGTAGCGGTGAAATGCGTAGATATAGGAAGGAACATCAGTGGCGAAGGCGACCACCTGGACTGATACTGACGCTGAGGTGCGAAAGCGTG	Bacteria	Proteobacteria	Gammaproteobacteria	Oceanospirillales	Oceanospirillaceae	Amphritea		0	0	0	0	0	0	0	14	0	0	0	0	0	0	0
85cc3090d0dd1c4d1e65d1448632c9c5	AGCGTTAATCGGAATTACTGGGCGTAAAGCGCGCGTAGGTGGTTTGTTAAGTCTGATGTGAAATCCCAGGGCTCAACCTTGGAATGGCACCGGATACTGGCAGGCTAGAGTACGGTAGAGGGGTGTGGAATTTCCTGTGTAGCGGTGAAATGCGTAGATATAGGAAGGAACATCAGTGGCGAAGGCGACACCCTGGACTGATACTGACACTGAGGTGCGAAAGCGTG	Bacteria	Proteobacteria	Gammaproteobacteria	Oceanospirillales	Oceanospirillaceae	Marinomonas		0	0	0	6	0	5	0	0	0	0	0	0	0	0	0
cac5ae72061c581927c0746875dcec26	AGCGTTAATCGGAATTACTGGGCGTAAAGCGCGCGTAGGTGGTTTGTTAAGTCTGATGTGAAATCCCAGGGCTCAACCTTGGAATGGCACCGGATACTGGCAGGCTAGAGTACGGTAGAGGGGTGTGGAATTTCCTGTGTAGCGGTGAAATGCGTAGATATAGGAAGGAACATCAGTGGCGAAGGCGACACCCTGGACTGATACTGACACTGAGGTGCGAAGGCGTG	Bacteria	Proteobacteria	Gammaproteobacteria	Oceanospirillales	Oceanospirillaceae	Marinomonas		0	0	4	0	0	0	0	0	0	0	0	0	0	0	0
5676aebd545a99d911a36df027373746	AGCGTTGTTCGGAATTATTGGGCGTAAAGCGCGCGTAGGCGGACTGTTAAGTCTGATGTGAAATCCCTCGGCTCAACCGAGGAACTGCATTGGATACTGGCAGCCTTGAGTCTCGGAGAGGAAAGCGGAATTCCCAGTGTAGAGGTGAAATTCGTAGATATTGGGAGGAACACCAGCGGCGAAGGCGGCTTTCTGGACGATGACTGACGCTGAGGTGCGAAAGCATG	Bacteria	Proteobacteria	Deltaproteobacteria	PB19				0	0	0	0	0	0	0	12	0	0	0	0	0	0	0
428c3e2aa4314e1dde04c1d7b7ac89eb	AGCGTTGTTCGGAATTATTGGGCGTAAAGCGCGCGCAGGTGGCTTGTTAAGTCTGATGTGAAATCCCTCGGCTCAACCGAGGACGTGCATTGGATACTGGCAAGCTTGAGTCCTGGAGAGGATAGCGGAATTCCCAGTGTAGAGGTGAAATTCGTAGATATTGGGAGGAACACCAGCGGCGAAGGCGGCTATCTGGACAGTGACTGACGCTGAGGCGCGAAAGCATG	Bacteria	Proteobacteria	Deltaproteobacteria	PB19				0	0	0	0	0	0	0	5	0	0	0	0	0	0	0
7999a768055e5bccf9269ad26d692ef1	AGCGTTGTTCGGAATTATTGGGCGTAAAGCGCGCGCAGGTGGCCTATTAAGTCTGATGTGAAATCCCTCGGCTCAACCGAGGACGTGCATTGGATACTGGTAGGCTTGAGTCCTGGAGAGGATAGCGGAATTCCCAGTGTAGAGGTGAAATTCGTAGATATTGGGAGGAACACCAGCGGCGAAGGCGGCTATCTGGACAGTGACTGACGCTGAGGCGCGAAAGCATG	Bacteria	Proteobacteria	Deltaproteobacteria	PB19				0	0	0	0	0	0	0	0	3	0	0	0	0	0	0
ca6bb26559c520b0146241ec5a41a950	AGCGTTATTCGGATTTATTGGGCGTAAAGCGCGCGTAGGCGGTTTGGTAAGTCTTCTGTGAAAGCCCACGACTCAATCGTGGAACTGCAGTCGATACTACCAGACTTGAGTACTGGAGGGGAGAACGGAATTCCTGGTGTAGAGGTGAAATTCGTAGATATCAGGAGGAACAACGGTGGCGAAGGCGGTTCTCTGGACAGTAACTGACGCTGAGGTGCGAAAGCGTG	Bacteria	Proteobacteria	TA18	PHOS-HD29				0	0	0	0	0	0	0	2	0	0	0	0	0	0	0
d31faa205196146a16c06f3a57521ee1	AGCGTTGATCGGAATCACTGGGCTTAAAGGGTACGCAGGCGGACTAGCAAGTATGTTGTGAAATCCCACGGCTCAACCGTGGAATTGCTTCGTAAACTGCTAGTCTTGAGCACGTCAGGGGTCGTCGGAACTCTAGGTGGAGCGGTGAAATGCGTAGATATCTAGAGGAACGCCAAAGGTGAAGACAGACGACTGGGACGTTGCTGACGCTCAGGTACGAAAGCATG	Bacteria	Planctomycetes	Phycisphaerae	Phycisphaerales	Phycisphaeraceae			0	0	0	2	0	0	0	0	0	0	0	0	0	0	0
fb4b8e96c03c1c48cd94e40b80bc8319	AACGTTATTCGGAATCACTGGGCTTAAAGGGTGCGTAGGCGGATTGGTAGGTCAGATGTGAAATCCCACGGCTCAACCGTGGAACTGCGTTTGAAACCACTAGTCTTGAGGGGATCAGAGGAGAGCGGAACTGATGGTGGAGCGGTGAAATGCGTTGATATCATCAGGAACACCGGTGGCGAAAGCGGCTCTCTGGGATCTTTCTGACGCTGAGGCACGAAAGCTAG	Bacteria	Planctomycetes	Planctomycetia	Pirellulales	Pirellulaceae			0	0	0	0	0	0	0	60	41	0	0	0	0	0	0
1be1ce78537acb2def9139c8c15df343	AACGTTATTCGGAATCACTGGGCTTAAAGAGTACGTAGGCTGCCTTGAAGGTGAGGTGTGAAATCCCATGGCCTAACCATGGAACTGCATCTCAAACCACAAGGCTTGAGGGAGACAGGGGTAAGCGGAACTGATGGTGGAGCGGTGAAATGCGTTGATATCATCAGGAACACCGGTGGCGAAGGCGGCTTACTGGGTCTCTTCTGACGCTGAGGTACGAAAGCTAG	Bacteria	Planctomycetes	Planctomycetia	Pirellulales	Pirellulaceae			0	0	0	0	0	0	0	0	9	0	0	0	0	0	0
ec1f11984c3ac3d650ebe2836e822b36	AACGTTATTCGGAATCACTGGGCTTAAAGGGTGCGTAGGCGGGTTTATAGGTCAGATGCGAAAGCCCACGGCTCAACCGTGGAATTGCGTTTGAAACCATAAGCCTTGAGGGGATCAGAGGAGAGCGGAACTGATGGTGGAGCGGTGAAATGCGTTGATATCATCAGGAACACCGGTGGCGAAAGCGGCTCTCTGGGATCTTTCTGACGCTGAGGCACGAAAGCTAG	Bacteria	Planctomycetes	Planctomycetia	Pirellulales	Pirellulaceae			0	0	4	0	0	0	0	0	0	0	0	0	0	0	0
f6f5156d51f9c5eaec63ab8a04b52b63	AACGTTATTCGGAATCACTGGGCTTAAAGGGTACGTAGGCGGTTAAGAAAGTCAGATGTGAAATGCCACAGCTCAACTGTGGCACTGCGTTTGAAACTCCTTGGCTAGAGTATTTCAGGGGTGTGCGGAACTTATGGTGGAGCGGTGAAATGCGTTGATATCATGAGGAACACCGGAGGCGAAGGCGGCACACTGGGGAATTACTGACGCTGAGGTACGAAAGCTAG	Bacteria	Planctomycetes	Planctomycetia	Planctomycetales	Planctomycetaceae	Planctomyces		0	0	0	0	0	0	0	12	16	0	0	0	0	0	0
5816518d878d9a1395984832844d37d0	AACGTTATTCGGAATCACTGGGCTTAAAGGGTGCGTAGGCGGCTTACTAAGTCAGGTGTGAAATCCCACGGCTCAACCGTGGAACTGCGCTTGAAACTGATAGGCTTGAGTATCTCAGGGGTGTGCGGAACTTCCAGTGGAGCGGTGAAATGTGTTGATATTGGAAGGAACACCGGTAGCGAAGGCGGCACACTGGGGGATTACTGACGCTGAGGCACGAAAGCTAG	Bacteria	Planctomycetes	Planctomycetia	Planctomycetales	Planctomycetaceae	Planctomyces		0	0	0	0	0	0	0	0	11	0	0	0	0	0	0
0db469d6ab7f135bc0f69c106f604092	AGCGTTACTCGGATTCACTGGGCGTAAAGGGTGCGTAGGTTGTAATGTATGTCAGGTGTGAAATCCCGGGGCTTAACTCCGGAACTGCGCCTGAAACTACATTACTTGAGTATAGGAGGGGATAGCAGAATTTCTGGTGTAGCGGTGAAATGCGTAGATATCAGAAGGAATACCAATGGCGAAGGCAGCTATCTGGACTAATACTGACGCTGAGGCACGAAAGCGTG	Bacteria	Verrucomicrobia	Opitutae	Puniceicoccales	Puniceicoccaceae			0	0	0	0	0	0	0	4	0	0	0	0	0	0	0
88050b70041ec6da1b2ddc009a8b37dc	AGCGTTGTTCGGAATTACTGGGCGTAAAGCGCACGTAGGCGGATTATTAAGTGAGGGGTGAAATCCCAGGGCTCAACCCTGGAACTGCCTCTCATACTGGTAGTCTAGAGTTCGAGAGAGGTGAGTGGAATTCCGAGTGTAGAGGTGAAATTCGTAGATATTCGGAGGAACACCAGTGGCGAAGGCGGCTCACTGGCTCGATACTGACGCTGAGGTGCGAAAGCGTG	Bacteria	Proteobacteria	Alphaproteobacteria	Rhizobiales	Phyllobacteriaceae			0	0	0	0	0	20	0	0	0	0	0	0	0	0	0
5b570b9ab329497224c67fbf949097d6	AGCGTTGTTCGGAATAACTGGGCGTAAAGCGTACGTAGGCGGATTGATTAGTTAGGGGTGAAATCCCGAGGCTCAACCTCGGAACTGCCTCTAATACTGTCAATCTAGAGATCGAGAGAGGTGAGTGGAATTCCTAGTGTAGAGGTGAAATTCGTAGATATTAGGAAGAACACCAGTGGCGAAGGCGGCTCACTGGCTCGATACTGACGCTGAGGTACGAAAGCGTG	Bacteria	Proteobacteria	Alphaproteobacteria	Rhizobiales	Hyphomicrobiaceae			0	0	0	0	0	0	0	0	13	0	0	0	0	0	0
f1d22fce0857c12d485322f63e93c03b	AGCGTTGTTCGGAATAACTGGGCGTAAAGAGTACGTAGGCGGATTGATAAGTTAGGGGTGAAATCCCGAGGCTCAACCTCGGAACTGCCTCTAATACTGTCAATCTAGAGATCGAGAGAGGTGAGTGGAATTCCTAGTGTAGAGGTGAAATTCGTAGATATTAGGAAGAACACCAGTGGCGAAGGCGGCTCACTGGCTCGATACTGACGCTGAGGTACGAAAGCGTG	Bacteria	Proteobacteria	Alphaproteobacteria	Rhizobiales	Hyphomicrobiaceae			0	0	0	7	0	0	0	0	0	0	0	0	0	0	0
4fb3ed93ded1749192eae3bb0a5d49fc	AGCGTTGTTCGGAATTACTGGGCGTAAAGCGTGCGTAGGCGGATTATTAAGTTAGAGGTGAAATCCCAGGGCTCAACCCTGGAACTGCCTTTAAAACTGGTAATCTAGAGTTATGGAGAGGTAAGTGGAATTCCTAGTGTAGAGGTGAAATTCGTAGATATTAGGAGGAACACCAGAGGCGAAGGCGGCTTACTGGACATATACTGACGCTGAGGCACGAAAGTGTG	Bacteria	Proteobacteria	Alphaproteobacteria	Rhodobacterales	Hyphomonadaceae	Robiginitomaculum		0	0	0	132	0	0	0	78	0	0	0	0	0	0	0
133708e0c351af101e727195b955d6cb	AGCGTTGTTCGGAATTACTGGGCGTAAAGCGTGCGTAGGCGGATCAATAAGTAAGGGGTGAAATCCCGAGGCTCAACCTCGGAACTGCCCTTTAAACTGTTGATCTTGAGTTCTGGAGAGGTGAGTGGAATTGCTAGTGTAGAGGTGAAATTCGTAGATATTAGCAGGAACACCAGAGGCGAAGGCGGCTCACTGGACAGATACTGACGCTGAGGCACGAAAGTGTG	Bacteria	Proteobacteria	Alphaproteobacteria	Rhodobacterales	Hyphomonadaceae			0	0	0	0	0	0	0	88	0	0	0	0	0	0	0
c11222c08bb8e6df6769a1137b668518	AGCGTTGTTCGGAATTACTGGGCGTAAAGCGTACGTAGGCGGATTGGAAAGTAGGGGGTGAAATCCCAGGGCTCAACCCTGGAACTGCCTCTTAAACTATCAGTCTAGAGTTCGAGAGAGGTGAGTGGAATTCCAAGTGTAGAGGTGAAATTCGTAGATATTTGGAGGAACACCAGTGGCGAAGGCGGCTCACTGGCTCGATACTGACGCTGAGGTACGAAAGTGTG	Bacteria	Proteobacteria	Alphaproteobacteria	Rhodobacterales	Rhodobacteraceae	Loktanella		0	0	0	0	0	0	0	27	60	0	0	0	0	0	0
955f0a028190c151c6601c295f617968	AGCGTTGTTCGGAATTACTGGGCGTAAAGCGCGCGTAGGCGGACTGGAAAGTTGGGGGTGAAATCCCAGGGCTCAACCCTGGAACTGCCTCCAAAACTCCTGGTCTGGAGTTCGAGAGAGGTGAGTGGAATTCCGAGTGTAGAGGTGAAATTCGTAGATATTCGGAGGAACACCAGTGGCGAAGGCGGCTCACTGGCTCGATACTGACGCTGAGGTGCGAAAGCGTG	Bacteria	Proteobacteria	Alphaproteobacteria	Rhodobacterales	Rhodobacteraceae			0	0	0	0	0	61	0	0	0	0	0	0	0	0	0
4a84ef1ac15cd7620e7c55d9f805ec69	AGCGTTGTTCGGAATTACTGGGCGTAAAGCGTGCGTAGGCGGATTATTAAGTTAGATGTGAAATCCCAGGGCTCAACCCTGGAACTGCATTTAAAACTGGTAGTCTTGAGTTCTGGAGAGGTAAGTGGAATTCCTAGTGTAGAGGTGAAATTCGTAGATATTAGGAGGAACACCAGAGGCGAAGGCGGCTTACTGGACAGATACTGACGCTGAGGCACGAAAGTGTG	Bacteria	Proteobacteria	Alphaproteobacteria	Rhodobacterales	Hyphomonadaceae	Robiginitomaculum		0	0	0	0	0	0	0	0	0	0	53	0	0	0	0
9224ef58e9eee4c9f3d995a4ce3c7aed	AGCGTTGTTCGGAATTACTGGGCGTAAAGCGCACGTAGGCGGACTATTAAGTGTAGGGTGAAATCCCAGGGCTCAACCCTGGAACTGCCTTACATACTGGTAGTCTTGAGTTCGAGAGAGGTGAGTGGAATTCCGAGTGTAGAGGTGAAATTCGTAGATATTCGGAGGAACACCAGTGGCGAAGGCGGCTCACTGGCTCGATACTGACGCTGAGGTGCGAAAGTGTG	Bacteria	Proteobacteria	Alphaproteobacteria	Rhodobacterales	Rhodobacteraceae			0	0	0	0	0	0	0	0	18	0	16	0	0	0	0
784e6ce3f08c5391288d64fdf9cb297b	AGCGTTGTTCGGAATTACTGGGCGTAAAGCGCGCGTAGGCGGACTATTAAGTCAGGGGTGAAATCCCGGGGCTCAACCCCGGAACTGCCCTTGATACTGGTGGTCTAGAGATCGAGAGAGGTGAGTGGAATTCCGAGTGTAGAGGTGAAATTCGTAGATATTCGGAGGAACACCAGTGGCGAAGGCGGCTCACTGGCTCGATACTGACGCTGAGGTGCGAAAGCGTG	Bacteria	Proteobacteria	Alphaproteobacteria	Rhodobacterales	Rhodobacteraceae			0	0	0	0	0	0	0	0	28	0	0	0	0	0	0
bcb34e858bb1d9c222e5318cabc6897c	AGCGTTGTTCGGAATTACTGGGCGTAAAGCGTACGTAGGCGGATCAGAAAGTATGGGGTGAAATCCCAGGGCTCAACCCTGGAACTGCCTCATAAACTCCTGGTCTTGAGTTCGAGAGAGGTGAGTGGAATTCCGAGTGTAGCGGTGAAATTCGTAGATATTCGGAGGAACACCAGTGGCGAAGGCGGCTCACTGGCTCGATACTGACGCTGAGGTACGAAAGTGTG	Bacteria	Proteobacteria	Alphaproteobacteria	Rhodobacterales	Rhodobacteraceae	Phaeobacter		0	0	0	0	0	0	0	0	0	20	0	0	0	0	0
47c2e1e9ba26c5c0036d951280cdb740	AGCGTTGTTCGGAATTACTGGGCGTAAAGCGCACGTAGGCGGATTAGTAAGTTAGAGGTGAAATCCCAGGGCTCAACCCTGGAACTGCCTTTAATACTGCTAGTCTTGAGTTCGAGAGAGGTGAGTGGAATTCCAAGTGTAGAGGTGAAATTCGTAGATATTTGGAGGAACACCAGTGGCGAAGGCGGCTCACTGGCTCGATACTGACGCTGAGGTGCGAAAGCGTG	Bacteria	Proteobacteria	Alphaproteobacteria	Rhodobacterales	Rhodobacteraceae	Octadecabacter		0	0	0	0	0	0	0	0	17	0	0	0	0	0	0
c218f15d72b9921eea43ce6cc1e4194b	AGCGTTGTTCGGAATTACTGGGCGTAAAGCGCGCGTAGGCGGACTGGAAAGTTGGGGGTGAAATCCCAGGGCTCAACCCTGGAACTGCCTCCAAAACTCTCAGTCTAGAGATCGAGAGAGGTGAGTGGAATTCCGAGTGTAGAGGTGAAATTCGTAGATATTCGGAGGAACACCAGTGGCGAAGGCGGCTCACTGGCTCGATACTGACGCTGAGGTGCGAAAGCGTG	Bacteria	Proteobacteria	Alphaproteobacteria	Rhodobacterales	Rhodobacteraceae			0	0	0	0	0	0	0	13	0	0	0	0	0	0	0
8f932656b72220fa86b82d94383010d6	AGCGTTGTTCGGAATTACTGGGCGTAAAGCGCACGTAGGCGGACTATTAAGTAGAGGGTGAAATCCCAGGGCTCAACCCTGGAACTGCCTTCTATACTGGTAGTCTTGAGTTCGAGAGAGGTAAGTGGAATTCCAAGTGTAGAGGTGAAATTCGTAGATATTTGGAGGAACACCAGTGGCGAAGGCGGCTTACTGGCTCGATACTGACGCTGAGGTGCGAAAGCGTG	Bacteria	Proteobacteria	Alphaproteobacteria	Rhodobacterales	Rhodobacteraceae	Octadecabacter	antarcticus	0	0	0	0	0	0	0	0	12	0	0	0	0	0	0
a2124af097c67954f674dea49fd0abe8	AGCGTTGTTCGGAATTACTGGGCGTAAAGCGCGCGTAGGCGGACCAGAAAGTTGGGGGTGAAATCCCGGGGCTCAACCCCGGAACTGCCTCCAAAACTCCTGGTCTTGAGATCGAGAGAGGTGAGTGGAATTCCGAGTGTAGAGGTGAAATTCGTAGATATTCGGAGGAACACCAGTGGCGAAGGCGGCTCACTGGCTCGATACTGACGCTGAGGTGCGAAAGCGTG	Bacteria	Proteobacteria	Alphaproteobacteria	Rhodobacterales	Rhodobacteraceae			0	0	0	0	0	9	0	0	0	0	0	0	0	0	0
84dd771f733c7418a4f845a034d01278	AGCGTTGTTCGGAATTACTGGGCGTAAAGCGCGCGTAGGCGGATTGATCAGTTAGAGGTGAAATCCCGGGGCTCAACCCCGGAACTGCCTTTAATACTGTCAGTCTAGAATTTAGGAGAGGCAAGTGGAATACCGAGTGTAGAGGTGAAATTCGTAGATATTCGGTGGAACACCAGTGGCGAAGGCGACTTGCTGGACTAATATTGACGCTGAGGTGCGAAAGCGTG	Bacteria	Proteobacteria	Alphaproteobacteria	Rhodobacterales	Hyphomonadaceae			0	0	0	0	0	0	0	0	8	0	0	0	0	0	0
a8f985578cd13a45c8606660043532ba	AGCGTTGTTCGGAATTACTGGGCGTAAAGCGCACGTAGGCGGATTTTTAAGTTAGAGGTGAAATCCCAGGGCTCAACCCTGGAACTGCCTTTAATACTGGAAGTCTTGAGTTCGAGAGAGGTGAGCGGAATTCCAAGTGTAGAGGTGAAATTCGTAGATATTTGGAGGAACACCAGTGGCGAAGGCGGCTCACTGGCTCGATACTGACGCTGAGGTGCGAAAGCGTG	Bacteria	Proteobacteria	Alphaproteobacteria	Rhodobacterales	Rhodobacteraceae	Octadecabacter	antarcticus	0	0	0	0	0	0	0	0	0	0	0	5	0	0	0
52fc4f3c7ca342088652843792a81ad2	AGCGTTGTTCGGAATTACTGGGCGTAAAGCGTGCGTAGGCGGATTATTAAGTTAGAGGTGAAATCCCAGGGCTCAACCCTGGAACTGCCTTTAAAACTGGTAGTCTAGAGTTATGGAGAGGTAAGTGGAATTCCTAGTGTAGGGGTGAAATGCGTAGATATGTCATAGATCACCAATTGCGAAGGCAGCTAGCTAGACCTTAATTGACGCTGAGGCACGAAAGCGTG	Bacteria	Proteobacteria	Alphaproteobacteria	Rhodobacterales				0	3	0	0	0	0	0	0	0	0	0	0	0	0	0
7f567bff8898899b064d65c46290dbea	AGCGTTGTTCGGAATTACTGGGCGTAAAGCGTGCGTAGGCGGATTATTAAGTTAGGGGTGAAATCCCGGGGCTCAACCTCGGAACTGCCTCTAAAACTGGTAATCTAGAGATATGGAGAGGTAAGTGGAATTCCTAGTGTAGAGGTGAAATTCGCAGATATTCGGAGGAACACCAGTGGCGTAGGCGCCTTACTGGATGGGAACTGACACTGAGATACGAAAGCGTG	Bacteria	Proteobacteria	Alphaproteobacteria	Rhodobacterales	Hyphomonadaceae	Hellea		0	0	0	0	0	3	0	0	0	0	0	0	0	0	0
b0c7a8cf5c8b146580ae66cf10a90000	AGCGTTATTCGGGATCACTGGGCGTAAAGGGAGCGTAGGCGGCGCGGTAAGTCAGATGTGAAATCTGGAGGCTCAACCTCCAAACTGCCCTTTAAACTGTTGGTCTTGAGTTCTGGAGAGGTGAGTGGAATTGCTAGTGTAGAGGTGAAATTCGTAGATATTAGCAGGAACACCAGAGGCGAAGGCGGCTCACTGGACAGATACTGACGCTGAGGCACGAAAGTGTG	Bacteria	Proteobacteria	Alphaproteobacteria	Rhodobacterales	Hyphomonadaceae			0	0	0	0	0	0	0	3	0	0	0	0	0	0	0
b71a88ba3d2623097490ce1cefe64fc4	AGCGTTGTTCGGAATTACTGGGCGTAAAAAGTACGTAGGCGGTCTATTAAGCCAGATGTGAAATCCCAAGGCTCAACCTTGGAACTGCATTTGGAACTGGTAGACTAGAGAATGTTAGAGGTTAGTAGAATTCCTAGTGTAGGGGTGAAATCCGTAGATATTAGGAGGAATACCGATGGCGAAGGCAGCTAACTGGGTCATTTCTGACGCTGAGGTACGAAAGCGTG	Bacteria	Proteobacteria	Alphaproteobacteria	Rickettsiales	Anaplasmataceae			0	4	0	0	0	0	0	0	0	0	0	0	0	0	0
d81d88e893cebb3791a959a03017aa52	AGCGTTGTTCGGAATTACTGGGCGTAAAGGGCGCGTAGGCGGATTAATAAGTTGGGAGTGAAAGCCCGGGGCTCAACCTCGGAACTGCTCTCAAAACTGTTAATCTTGAGTGAAGTAGGGGATGATGGAATTCCTAGTGTAGAGGTGAAATTCTTAGATATTAGGAGGAACACCGGTGGCGAAGGCGGTCATCTGGACTTCAACTGACGCTGAGGCGCGAAAGCGTG	Bacteria	Proteobacteria	Alphaproteobacteria	Rickettsiales	Rickettsiaceae			0	0	0	0	0	0	0	0	0	0	0	0	0	4	0
a92bc01dc64fd375d12287b0ea167597	AGCGTTATTCGGAATTACTGGGCGTAAAGGGCGCGTAGGCGGTTGATCTAGTTAGATGTGAAATCCCAAGGCTCAACCTTGGAACTGCATTTAATACTGGTCGACTAGAATACAAGAGAGGACAGTGGAATTCCTAGTGTAGAGGTGAAATTCGTAGATATTAGGAAGAACATCAGAGGCGAAGGCGACTGTCTGGCTTGATATTGACGCTGAGGCGCGAAAGCGTG	Bacteria	Proteobacteria	Alphaproteobacteria	Rickettsiales				0	0	0	0	0	0	0	2	0	0	0	0	0	0	0
cdb139a85fe46b815c86e6ccfae2f3f9	AGCGTTGTTCGGAATTACTGGGCGTAAAGAGTGCGTAGGCGGTTTGATAAGTTGGGAGTGAAATCCCGGGGCTCAACCTCGGAATTGCTCTCAAAACTGTCAAGCTAGAGTATGGTAGGGGACAGTGGAATTCTTAGTGTAGGGGTGAAATCCGTAGATATTAAGAGGAACACCAGAGACGAAGGCGACTGTCTGGACCACTACTGACGCTAAGGCACGAAAGCGTG	Bacteria	Proteobacteria	Alphaproteobacteria	Rickettsiales	Rickettsiaceae			0	0	0	0	2	0	0	0	0	0	0	0	0	0	0
15c27c9fda7c6431dbb0caf439910b95	AGCGTTATCCGGAATTACTGGGTTTAAAGGGTGCGTAGGCGGGCTATTAAGTCAGAGGTGAAAGCTACAAGCTTAACTTGTAAATTGCCTTTGATACTGATAGTCTTGAATTAGGTTGAGGTTAGCGGAATGTGGAGTGTAGCGGTGAAATGCATAGATATTCCATAGAACACCAATTGCGAAGGCAGCTGGCTAGGCCTTAATTGACGCTGAGGCACGAAAGCGTG	Bacteria	Bacteroidetes	Saprospirae	Saprospirales	Saprospiraceae			0	0	0	86	0	0	0	1300	0	0	13	0	0	0	0
240a736e783e1990fba8c512b01da1d2	AGCGTTATCCGGAATCACTGGGTTTAAAGGGTGCGTAGGCGGACTGATAAGTCAGAGGTGAAAGCTCACAGCTCAACTGTGGAATTGCCTTTGATACTGTTAGTCTTGAATTATGTTGAGGTTAGCGGAATGAGTCATGTAGCGGTGAAATGCATAGATATGACTTAGAACACCAATTGCGAAGGCAGCTAGCTAGGCATATATTGACGCTGAGGCACGAAAGCGTG	Bacteria	Bacteroidetes	Saprospirae	Saprospirales	Saprospiraceae			0	0	0	0	0	0	0	24	277	0	0	0	0	0	0
b330382eb2b9df93a4ddb3275ddda304	AGCGTTATCCGGAATTACTGGGTTTAAAGGGTGCGTAGGCGGTTTGATAAGTCAGAAGTGAAAAGTCCGAGCTTAACTTGGGCCTTGCTTTTGATACTGTCAGACTTGAATTAGGCTGAGGTTAGCGGAATGTGACATGTAGCGGTGAAATGCATAGATATGTCATAGAACACCAATTGCGAAGGCAGCTAGCTAGACCTTAATTGACGCTGAGGCACGAAAGCGTG	Bacteria	Bacteroidetes	Saprospirae	Saprospirales	Saprospiraceae			0	152	0	0	0	0	0	93	0	0	0	0	0	0	0
be305dce6e89ce5b8848a2fac27357d9	AGCGTTATCCGGAATCACTGGGTTTAAAGGGTGCGTAGGCGGCCTGACAAGTCAGAGGTGAAATGCACGAGCTTAACTGGTGAATTGCCTTTGAAACTGTCAAGCTAGAATTATGTTGAGGTTAGCGGAATGAGTCATGTAGCGGTGAAATGCATAGATATGACTTAGAACACCAATTGCGTAGGCAGCTAGCTAGGCATACATTGACGCTGAGGCACGAAAGCGTG	Bacteria	Bacteroidetes	Saprospirae	Saprospirales	Saprospiraceae			0	0	0	0	0	0	0	0	185	0	0	0	0	0	0
b126f8e76aa7fc8471caebb695c333da	AGCGTTATCCGGAATCACTGGGTTTAAAGGGTGCGTAGGCGGGAAGATAAGTCAGGGGTGAAAGCTGGTCGCTTAACGATCAAATTGCCTCTGATACTGTTTTTCTTGAAATATGATGAGGCTGGCAGAATGTGACATGTAGCGGTGAAATGCATAGATATGTCATAGAATACCAATTGCGAAGGCAGCTGGCTGGTCATTATTTGACGCTGAGGCACGAAAGCGTG	Bacteria	Bacteroidetes	Saprospirae	Saprospirales	Saprospiraceae			0	0	0	0	0	0	0	18	139	0	0	0	0	0	0
2fdffbd6a48fdd438fb39ea041e0854f	AGCGTTATCCGGAATCACTGGGTTTAAAGGGTGCGTAGGCGGTTTAATAAGTCAGAAGTGAAAAGTCCGAGCTTAACTGGGGCCTTGCTTTTGATACTGTTAGACTTGAATTAGGCTGAGGTTAGCGGAATGTGACATGTAGCGGTGAAATGCATAGATATGTCATAGAACACCAATTGCGAAGGCAGCTAGCTAGACCTTAATTGACGCTGAGGCACGAAAGCGTG	Bacteria	Bacteroidetes	Saprospirae	Saprospirales	Saprospiraceae			0	0	0	0	0	0	0	67	60	0	0	0	0	0	0
8d975ae027e2e2fa10d431db223d155a	AGCGTTATCCGGAATCACTGGGTTTAAAGGGTGCGTAGGCTGTTTTGTAAGTCAGAAGTGAAAGATGCGGGCTTAACCTGCAAACTGCTTTTGAAACTGCAAGACTTGAAATAGGTTGAGGTTAGCGGAATGTGACATGTAGCGGTGAAATGCATAGATATGTCATAGAACACCAATTGCGAAGGCAGCTGACTAGACCTTATTTGACGCTGAGGCACGAAAGCGTG	Bacteria	Bacteroidetes	Saprospirae	Saprospirales	Saprospiraceae			0	0	0	0	0	0	0	127	0	0	0	0	0	0	0
6141385a72de58e34e663ae7b4f30705	AGCGTTATCCGGAATCACTGGGTTTAAAGGGTGCGTAGGCGGAAGAATAAGTCAGAGGTGAAATCTGGTCGCTCAACGATCAAATTGCCTTTGAAACTGTTTTTCTTGAAATATGATGAGGTTGGCAGAATGTGACATGTAGCGGTGAAATGCATAGATATGTCATAGAATACCAATTGCGAAGGCAGCTGACTGGTCATTATTTGACGCTGAGGCACGAAAGCGTG	Bacteria	Bacteroidetes	Saprospirae	Saprospirales	Saprospiraceae			0	0	0	0	0	0	0	123	0	0	0	0	0	0	0
81c5a09633150022175a0d3311e0efd9	AGCGTTATCCGGAATCACTGGGTTTAAAGGGTGCGTAGGCGGGAAAATAAGTCAGAGGTGAAATCTGGTCGCTTAACGATCAAATTGCCTTTGAAACTGTTTTTCTTGAAATATGATGAGGTTGGCAGAATGTGACATGTAGCGGTGAAATGCATAGATATGTCATAGAATACCAATTGCGAAGGCAGCTGACTGGTCATTATTTGACGCTGAGGCACGAAAGCGTG	Bacteria	Bacteroidetes	Saprospirae	Saprospirales	Saprospiraceae			0	0	0	0	0	0	0	44	62	0	0	0	0	0	0
d71def18218c992dbbb9d70aceaa330a	AGCGTTATCCGGATTTACTGGGTTTAAAGGATGCGTAGGCGGAAAATTAAGTCAGTGGTGAAAGCCCGGGGCTCAACCCCGGAACTGCCATTGATACTGATTTTCTTGAATCAAGTCGAGGTTGGCGGAATGTAACGTGTAGCGGTGAAATGCTTAGATATGTTACAGAACACCGATTGCGAAGGCAGCTGGCTAGACTTGTATTGACGCTCAGGCATGAAAGCGTG	Bacteria	Bacteroidetes	Saprospirae	Saprospirales				0	59	0	0	0	18	0	0	19	0	0	0	0	0	0
a6c7302d4cabb24a372f43796551230d	AGCGTTATCCGGAATCACTGGGTTTAAAGGGTGCGTAGGCTGTTTTGTAAGTCAGAAGTGAAAGATGCGGGCTTAACCTGCAAACTGCTTTTGAAACTGCAAGACTTGAAATAGGTTGAGGTTAGCGGAATGTGACATGTAGCGGTGAAATGCATAGATATGTCATAGAACACCAATTGCGAAGGCAGCTGACTAGACCTCATTTGACGCTGAGGCACGAAAGCGTG	Bacteria	Bacteroidetes	Saprospirae	Saprospirales	Saprospiraceae			0	0	0	0	0	0	0	70	23	0	0	0	0	0	0
c97e187a69b8d57225c11f3fbe0884ac	AGCGTTATCCGGAATCACTGGGTTTAAAGGGTGCGTAGGCGGATTAATAAGTCAGAGGTGAAATCTCTCAGCTTAACTGAGGAACTGCCTTTGAAACTGTTAGTCTTGAAATTAGATGAGGTTGGCGGAATGAGTCATGTAGCGGTGAAATGCATAGATATGACTTAGAACACCGATTGCGAAGGCAGCTGACTGGTCTACATTTGACGCTGAGGCACGAAAGCGTG	Bacteria	Bacteroidetes	Saprospirae	Saprospirales	Saprospiraceae			0	0	0	0	0	0	0	87	0	0	0	0	0	0	0
6f8f5a18d5db4295f467c016239aaf30	AGCGTTATCCGGAATCACTGGGTTTAAAGGGTGCGTAGGCGGCCTGACAAGTCAGAGGTGAAATACACGAGCTTAACTGGTGAATTGCCTTTGAAACTGTCAAGCTAGAATTATGTTGAGGTTAGCGGAATGAGTCATGTAGCGGTGAAATGCATAGATATGACTTAGAACACCAATTGCGTAGGCAGCTAGCTAGGCATACATTGACGCTGAGGCACGAAAGCGTG	Bacteria	Bacteroidetes	Saprospirae	Saprospirales	Saprospiraceae			0	0	0	0	0	0	0	33	48	0	0	0	0	0	0
747837400574868fb6de8c095741b2e0	AGCGTTATCCGGAATCACTGGGTTTAAAGGGTGCGTAGGCGGCGTCATAAGTCAGAAGTGAAATCCCACAGCTTAACTGTGGAACTGCTTTTGATACTGTGGCACTTGAATTAGGCTGAGGTTAGCGGAATGTGACATGTAGCGGTGAAATGCATAGATATGTCATAGAACACCAATTGCGAAGGCAGCTGACTAGACCTATATTGACGCTGAGGCACGAAAGCGTG	Bacteria	Bacteroidetes	Saprospirae	Saprospirales	Saprospiraceae			0	0	0	7	0	24	0	28	6	0	0	0	0	0	0
173aa2796e38ffe25aadf5d89b7e26d6	AGCGTTATCCGGAATCACTGGGTTTAAAGGGTGCGTAGGCGGTTTAATAAGTCAGAAGTGAAAAGTCCGAGCTTAACTGGGGCCTTGCTTTTGATACTGTTAGACTTGAAACAGGCTGAGGTTAGCGGAATGTGACATGTAGCGGTGAAATGCATAGATATGTCATAGAACACCAATTGCGAAGGCAGCTGGCTAGACCTTGTTTGACGCTGAGGCACGAAAGCGTG	Bacteria	Bacteroidetes	Saprospirae	Saprospirales	Saprospiraceae			0	0	0	0	0	21	0	24	0	0	0	0	0	0	0
96321ac8d25593320119949857fc45cd	AGCGTTATCCGGAATCACTGGGTTTAAAGGGTGCGTAGGCGGATAAATAAGTCAGGGGTGAAAGCTTTCAGCTTAACTGGAAAATTGCCTTTGAAACTGTTTATCTTGAATCATGTTGAGGTTAGCGGAATGTGACATGTAGCGGTGAAATGCATAGATATGTCATAGAACACCAATTGCGAAGGCAGCTAGCTAGGCATGTATTGACGCTGAGGCACGAAAGCGTG	Bacteria	Bacteroidetes	Saprospirae	Saprospirales	Saprospiraceae			0	0	0	0	0	0	0	44	0	0	0	0	0	0	0
e92530958dca843ca6ab41cd16506d9d	AGCGTTATCCGGAATCACTGGGTTTAAAGGGTGCGTAGGCGGCCTTATAAGTCAGATGTGAAAGCTCCCAGCTCAACTGGGAAATTGCATTTGATACTGTAGGGCTTGAATCACGTTGAGGTTAGCGGAATGTGACATGTAGCGGTGAAATGCATAGATATGTCATAGAACACCAATTGCGTAGGCAGCTAACTAGGCGTGTATTGACGCTGAGGCACGAAAGCGTG	Bacteria	Bacteroidetes	Saprospirae	Saprospirales	Saprospiraceae			0	0	0	0	0	14	0	25	0	0	0	0	0	0	0
2344ded899965d7f9fcaee866f8f510d	AGCGTTATCCGGAATCACTGGGTTTAAAGGGTGCGTAGGCGGATAAATAAGTCAGAGGTGAAAGCTTTCAGCTTAACTGGAAAATTGCCTTTGATACTGTTTGTCTTGAATCATGTTGAGGTTAGCGGAATGTGACATGTAGCGGTGAAATGCATAGATATGTCATAGAACACCAATTGCGAAGGCAGCTAGCTAGGCATGTATTGACGCTGAGGCACGAAAGCGTG	Bacteria	Bacteroidetes	Saprospirae	Saprospirales	Saprospiraceae			0	0	0	0	0	0	0	0	32	0	0	0	0	0	0
7bba3b240a8176f605633c72dfb3db14	AGCGTTATCCGGAATCACTGGGTTTAAAGGGTGCGTAGGCGGATGAATAAGTCAGAAGTGAAAGCTTTCCGCTTAACGGGAAAATTGCTTTTGAAACTGTTTATCTTGAATTATGTTGAGGTTAGCGGAATGTGACATGTAGCGGTGAAATGCATAGATATGTCATAGAACACCAATTGCGAAGGCAGCTAGCTAGGCATACATTGACGCTGAGGCACGAAAGCGTG	Bacteria	Bacteroidetes	Saprospirae	Saprospirales	Saprospiraceae			0	0	0	0	0	0	0	0	28	0	0	0	0	0	0
a170bf2e5ab6db3c1fcc37e0b2e3eab9	AGCGTTATCCGGAATCACTGGGTTTAAAGGGTGCGTAGGCGGATAAATAAGTCAAGGGTGAAAGCTTTCAGCTTAACTGGAAAATTGCCTTTGATACTGTTTATCTTGAATTATGTTGAGGTTAGCGGAATGTGACATGTAGCGGTGAAATGCATAGATATGTCATAGAACACCAATTGCGAAGGCAGCTAGCTAGGCATATATTGACGCTGAGGCACGAAAGCGTG	Bacteria	Bacteroidetes	Saprospirae	Saprospirales	Saprospiraceae			0	24	0	0	0	0	0	0	0	0	0	0	0	0	0
3b8476d0f9514e6af079b90e97b27dd8	AGCGTTATCCGGAATCACTGGGTTTAAAGGGTGCGTAGGCGGCGTTATAAGTCTGAGGTGAAAGCTCGCAGCTTAACTGTGAAATTGCCTTGGATACTGTAGTGCTTGAATCACGTTGAGGTCAGCGGAATGTGACATGTAGCGGTGAAATGCATAGATATGTCATAGAACACCAATTGCGTAGGCAGCTGGCTAGGCGTGTATTGACGCTGAGGCACGAAAGCGTG	Bacteria	Bacteroidetes	Saprospirae	Saprospirales	Saprospiraceae			0	0	0	0	0	0	0	0	21	0	0	0	0	0	0
61287f79599f97c9cec2969c16dbd469	AGCGTTATCCGGAATCACTGGGTTTAAAGGGTGCGTAGGCGGCGTTATAAGTCAGAGGTGAAAGGCCACCGCTTAACGGTGGGACTGCCTTTGATACTGTAATGCTTGAATAAGGTTGAGGTTAGCGGAATGTGACATGTAGCGGTGAAATGCATAGATATGTCATAGAACACCAATTGCGAAGGCAGCTGGCTAGACCTTTATTGACGCTGAGGCACGAAAGCGTG	Bacteria	Bacteroidetes	Saprospirae	Saprospirales	Saprospiraceae			0	18	0	0	0	0	0	0	0	0	0	0	0	0	0
9d915f0608add893b1c8836965e53e44	AGCGTTATCCGGAATCACTGGGTTTAAAGGGTGCGTAGGCGGGCTACTAAGTCAGAGGTGAAATCTGGTCGCTTAACGATCAAATTGCCTTTGAAACTGGAAGTCTTGAAATATGATGAGGCTGGCAGAATGTGACATGTAGCGGTGAAATGCATAGATATGTCATGGAATACCAATTGCGAAGGCAGCTGGCTGGTCATTATTTGACGCTGAGGCACGAAAGCGTG	Bacteria	Bacteroidetes	Saprospirae	Saprospirales	Saprospiraceae			0	0	0	18	0	0	0	0	0	0	0	0	0	0	0
f81723f9c655300e6acc0f3190a6d9d0	AGCGTTATCCGGAATCACTGGGTTTAAAGGGTACGTAGGCGGTATAATAAGTCAGACGTCAAAGGCTGTGGCTAAACCACGGTACGCGTTTGAAACTGTTATACTTGAATATGTTTGAAGTGTGTAGAATGGGTCATGTAGCGGTGAAATGCATAGATATGACTTAGAATACCAAGAGCGAAGGCAGCACACTAAGGCATTATTGACGCTGAGGTACGAAAGCGTG	Bacteria	Bacteroidetes	Saprospirae	Saprospirales	Saprospiraceae	Saprospira		0	0	0	0	0	0	0	18	0	0	0	0	0	0	0
fb83000e85dc0d56d1d5b7fc1d761a81	AGCGTTATCCGGATTTACTGGGTTTAAAGGGTGCGTAGGCGGCATGATAAGTCAGAGGTGAAAGATCGGAGCTCAACTCCGAAATTGCCTTTGAAACTATCAAGCTTGAATTAGGTTGAGGTTAGCGGAATGTGACATGTAGCGGTGAAATGCATAGATATGTCATAGAACACCAATTGCGAAGGCAGCTAACTGGGCCTTAATTGACGCTGAGGCACGAAAGCGTG	Bacteria	Bacteroidetes	Saprospirae	Saprospirales	Saprospiraceae			0	16	0	0	0	0	0	0	0	0	0	0	0	0	0
6322f2089f29104a5f7427a459d7f1f8	AGCGTTATCCGGAATCACTGGGTTTAAAGGGTGAGTAGGCGGATAAATAAGTCAGTGGTGAAAGCTTCCAGCTCAACTGGAAAATTGCCTTTGATACTGTTTATCTTGAATCAATTTGAGGTTAGCGGAATGAGTCATGTAGCGGTGAAATGCATAGATATGACTTAGAACACCAATTGCGAAGGCAGCTAACTAGGATTGCATTGACGCTGAGTCACGAAAGCGTG	Bacteria	Bacteroidetes	Saprospirae	Saprospirales	Saprospiraceae			0	0	0	13	0	0	0	0	0	0	0	0	0	0	0
66b5bb7ef3195720f230a2f39f32a709	AGCGTTATCCGGAATCACTGGGTTTAAAGGGTGCGTAGGCGGAATTATAAGTCAGAGGTGAAATCCCGTCGCTAAACGACGGAACTGCCTTTGATACTGTTTTTCTTGAATTGTGTTGAGGTTAGCGGAATGTGGCATGTAGCGGTGAAATGCATAGATATGCCATAGAACACCGATTGCGAAGGCAGCTAACTGGACATTTATTGACGCTGAGGCACGAAAGCGTG	Bacteria	Bacteroidetes	Saprospirae	Saprospirales	Saprospiraceae	Lewinella		0	0	0	0	0	0	0	12	0	0	0	0	0	0	0
43be70050ff7c9d2a2820182623232c9	AGCGTTATCCGGAATCACTGGGTTTAAAGGGTGCGTAGGCGGCCTGACAAGTCAGAGGTGAAATACACGAGCTTAACTGGTGAATTGCCTTTGAAACTGTCAAGCTAGAATTATGTTGAGGTTAGCGGAATGAGTCATGTAGCAGTGAAATGCATAGATATGACTTAGAACACCAATTGCGTAGGCAGCTAGCTAGGCATTGATTGACGCTGAGGCACGAAAGCGTG	Bacteria	Bacteroidetes	Saprospirae	Saprospirales	Saprospiraceae			0	0	0	11	0	0	0	0	0	0	0	0	0	0	0
b373c49cfedb02073ef352ae4d82312c	AGCGTTATCCGGAATCACTGGGTTTAAAGGGTGCGTAGGTGGACTAGTAAGTCAGAGGTGAAATCCCGTTGCTTAACAACGGAACTGCCTTTGATACTGCTTGTCTTGAATCAGGTTGAGGTATGCGGAATGTGGCATGTAGCGGTGAAATGCGTAGATATGCCATAGAACACCGATTGCGAAGGCAGCATACTGGCCCTGTATTGACACTGAGGCACGAAAGCGTG	Bacteria	Bacteroidetes	Saprospirae	Saprospirales	Saprospiraceae	Lewinella		0	0	0	0	0	0	0	0	0	0	0	0	0	6	5
32281919d00b8cb99c5a17623138eea9	AGCGTTATCCGGAATTACTGGGTTTAAAGGGTGCGTAGGCGGTTTTATAAGTCAGTGGTGAAAAGTCTGGGCTCAACCGAGGCCTTGCCATTGAAACTGTAAAACTTGAAATAAGTTAAGGTAGGCGGAATGTGACATGTAGCGGTGAAATGCATAGATATGTCATAGAACACCAATTGCGAAGGCAGCTTACTGGACTTCATTTGACGCTGAGGCACGAAAGCGTG	Bacteria	Bacteroidetes	Saprospirae	Saprospirales	Saprospiraceae			0	0	0	0	0	10	0	0	0	0	0	0	0	0	0
bfba99ab79728f6b7c504a3bed0eecae	AGCGTTATCCGGAATCACTGGGTTTAAAGGGTGCGTAGGCGGATATATAAGTCAGAGGTGAAAGCTCGCAGCTTAACTGTGGAATTGCCTTTGATACTGTTTATCTTGAATTATGTTGAGGTTAGCGGAATGAGTCATGTAGCGGTGAAATGCATAGATATGACTTAGAACACCAATTGCGAAGGCAGCTAGCTAGGCATATATTGACGCTGAGGCACGAAAGCGTG	Bacteria	Bacteroidetes	Saprospirae	Saprospirales	Saprospiraceae			0	0	0	0	0	10	0	0	0	0	0	0	0	0	0
0ee9611fedb8881179aabbc6cc659fbb	AGCGTTATCCGGAATTACTGGGTTTAAAGGGTGCGTAGGCGGATTGATAAGTCAGAAGTGAAAGCTCTCGGCTAAACTGAGGAATTGCTTTTGAAACTGTCAATCTTGAATGGAGCTGAGGTTAGCGGAATGAGTCATGTAGCGGTGAAATGCATAGATATGACTTAGAACACCAATTGCGAAGGCAGCTAACTAGACTTCTATTGACGCTGAGGCACGAAAGCGTG	Bacteria	Bacteroidetes	Saprospirae	Saprospirales	Saprospiraceae			0	0	0	0	0	0	0	0	9	0	0	0	0	0	0
ce2862c567b508bbdfac7ec2bc57c8bc	AGCGTTATCCGGAATCACTGGGTTTAAAGGGTGCGTAGGCGGCAGTGTAAGTCAGAAGTGAAAGCTCATCGCTTAACGATGGAATTGCTTTTGATACTGCACAGCTTGAATTAGGCTGAGGTCAGCGGAATGAGTCATGTAGCGGTGAAATGCATAGATATGACTTAGAACACCAATTGCGAAGGCAGCTGGCTAGACCTATATTGACGCTGAGGCACGAAAGCGTG	Bacteria	Bacteroidetes	Saprospirae	Saprospirales	Saprospiraceae			0	0	0	0	0	9	0	0	0	0	0	0	0	0	0
1dd743dc6a41b142d798c9c25894f126	AGCGTTATCCGGAATCACTGGGTTTAAAGGGTGCGTAGGCGGCATTATAAGTCAGAGGTGAAAGCCCGGAGCTCAACTCCGGAACTGCCTTTGATACTGTAGAGCTTGAATTAGGTTGAGGTCAGCGGAATGTGACATGTAGCGGTGAAATGCATAGATATGTCATAGAACACCAATTGCGAAGGCAGCTGGCTGGGCCTTAATTGACGCTGAGGCACGAAAGCGTG	Bacteria	Bacteroidetes	Saprospirae	Saprospirales	Saprospiraceae			0	0	0	0	0	0	0	0	8	0	0	0	0	0	0
660814bd14b1ad08bdc1d4087ed8fb71	AGCGTTATCCGGAATCACTGGGTTTAAAGGGTGCGTAGGCGGCCTGACAAGTCAGAGGTGAAATGCCGATGCTCAACATCGGAACTGCCTTTGAAACTGTCAAGCTTGAATTAGGTTGAGGTTAGCGGAATGTGTCATGTAGCGGTGAAATGCATAGATATGACATAGAACACCAATTGCGAAGGCAGCTGGCTAGGCCTTAATTGACGCTGAGGCACGAAAGCGTG	Bacteria	Bacteroidetes	Saprospirae	Saprospirales	Saprospiraceae			0	0	0	0	0	0	0	8	0	0	0	0	0	0	0
cd5be805edec3b6d2a54c71fdfa74331	AGCGTTATCCGGAATCACTGGGTTTAAAGGGTGCGTAGGCGGATATATAAGTCAGAGGTGAAAGCTCGCAGCTCAACTGCGGAATTGCCTTTGATACTGTTTATCTTGAATTATGTTGAGGTTAGCGGAATGAGTCATGTAGCGGTGAAATGCATAGATATGACTTAGAACACCAATTGCGAAGGCAGCTAGCTAGGCATATATTGACGCTGAGGCACGAAAGCGTG	Bacteria	Bacteroidetes	Saprospirae	Saprospirales	Saprospiraceae			0	8	0	0	0	0	0	0	0	0	0	0	0	0	0
1d4b9f8fa665a1ae336e6473acb67a23	AGCGTTATCCGGATTTACTGGGTTTAAAGGGTACGCAGGCGGACTATTAAGTCAGCGGTGAAAGCCCGGGGCTCAACCCCGGAACTGCCATTGATACTGATAGTCTTGAATAAAGTCGAGGTTGGCGGAATGTAACGTGTAGCGGTGAAATGCATAGATATGTTACAGAACACCGATTGCGAAGGCAGCTGGCTAGACTTTTATTGACGCTCAGGTACGAAAGCGTG	Bacteria	Bacteroidetes	Saprospirae	Saprospirales				0	0	0	0	0	5	0	0	0	0	0	0	0	0	0
44a1f343c9ce8aeef49a6aabcb083e6d	AGCGTTATCCGGAATCACTGGGTTTAAAGGGTGCGTAGGTGGGCTAATAAGTCAGAGGTGAAATCTGGTCGCTTAACGATCAAATTGCCTTTGAAACTGTAAGTCTTGAAATATGGTGAGGTTGGCAGAATGTGACATGTAGCGGTGAAATGCATAGATATGTCATAGAATACCAATTGCGAAGGCAGCTGACTGGCCATTATTTGACACTGAGGCACGAAAGCGTG	Bacteria	Bacteroidetes	Saprospirae	Saprospirales	Saprospiraceae			0	0	0	0	0	0	0	5	0	0	0	0	0	0	0
53c5f50c2e1167944c008fa655d8b507	AGCGTTATCCGGAATTACTGGGTTTAAAGGGTGCGTAGGCTGCCGTGTAAGTTTGGGGTGAAAGGCCAGGGCTTAACCTTGGGACTGCCTTGGATACTGCACGGCTTGAATTAGGTTGAGGTTGGCGGAATGCGGCATGTAGCGGTGAAATGCATAGATATGCCGTAGAACACCGATTGTGAAGACAGCTGACTGGAGCTTGATTGACGCTGAGGCACGAAAGCGTG	Bacteria	Bacteroidetes	Saprospirae	Saprospirales	Saprospiraceae			0	0	0	0	5	0	0	0	0	0	0	0	0	0	0
5f4edb147bd7b1b0c00e7cdff784e437	AGCGTTATCCGGAATCACTGGGTTTAAAGGGTACGTAGGCCGTTTGATAAGTCAGAAGTGAAATCCCGGAGCTTAACTTCGGAATTGCTTTTGAAACTGTCAAACTTGAATCAGGTAGAGGTGGGCGGAATGTGTCATGTAGCGGTGAAATGCATAGATATGACATAGAACACCAAATGCGAAGGCAGCTCACTAGACCTGTATTGACGCTGAGGTACGAAAGCGTG	Bacteria	Bacteroidetes	Saprospirae	Saprospirales	Saprospiraceae			0	0	0	0	0	0	0	4	0	0	0	0	0	0	0
c91e351908f7205b11411bede51e4c47	AGCGTTATCCGGAATTACTGGGTTTAAAGGGTGCGCAGGCTGCGTAATAAGTCAGAGGTGAAATGCTATCGCTAAACGATGGAACTGCCTTTGATACTGTTATGCTAGAAGATGGATGAGGTAGGCGGAATGCGACATGTAGCGGTGAAATGCATAGATATGTCGTAGAACACCGATTGCGAAGGCAGCTTACTAGACCATACTTGACGCTGAGGCACGAAAGCGTG	Bacteria	Bacteroidetes	Saprospirae	Saprospirales	Saprospiraceae			0	0	0	0	0	0	0	4	0	0	0	0	0	0	0
cbbad6cd59921dbc6c07b8f55e2fde87	AGCGTTATCCGGATTCACTGGGTTTAAAGGGTGCGCAGGCGGGAAATTAAGTCAGTGGTGAAAGCCCCGAGCTCAACTTGGGAACTGCCATTGATACTGATTTTCTTGAATATAGTTGAAGCTGGCGGAATACAACATGTAGCGGTGAAATGCATAGATATGTTGTAGAACACCAATTGCGAAGGCAGCTAGCTAAACTATTATTGACGCTGAGGCACGAAAGCGTG	Bacteria	Bacteroidetes	Saprospirae	Saprospirales				0	0	0	0	0	0	0	4	0	0	0	0	0	0	0
d7f6b5fc389fc05a46aa6cf5b7f34c9a	AGCGTTATCCGGAATCACTGGGTTTAAAGGGTGCGTAGGCGGATAATTAAGTCAGAGGTGAAAGCTCGCAGCTCAACTGTGGAACTGCCTTTGATACTGACTATCTTGAATTATGTTGAGGTTAGCGGAATGAGTCATGTAGCGGTGAAATGCATAGATATGACTTAGAACACCAATTGCGAAGGCAGCTAGCTAGGCATATATTGACGCTGAGGCACGAAAGCGTG	Bacteria	Bacteroidetes	Saprospirae	Saprospirales	Saprospiraceae			0	0	0	0	4	0	0	0	0	0	0	0	0	0	0
2b24ecc9190aa83905d019cccf7db8dc	AGCGTTATCCGGAATCACTGGGTTTAAAGGGTGCGTAGGCGGTTAAATAAGTCAGAGGTGAAAGGTTGTCGCTTAACGATAAAATTGCCTTTGATACTGTTTGACTAGAATTAGGTTGAGGTAGGCGGAATGCGACATGTAGCGGTGAAATGCATAGATATGTCGTAGAACACCAATTGCGAAGGCAGCTTACTAGACCTATATTGACGCTGAGGCACGAAAGCGTG	Bacteria	Bacteroidetes	Saprospirae	Saprospirales	Saprospiraceae			0	0	3	0	0	0	0	0	0	0	0	0	0	0	0
9e1e11e0d2cf53387fc771e689dcbca9	AGTGTTATCCGGAATCACTGGGTTTAAAGGGTGCGTAGGCGGCATAATAAGTCAGAAGTGAAAGCTCGCAGCTTAACTGTGGAATTGCTTTTGATACTGTAATGCTTGAATAAGGTTGAGGTCAGCGGAATGTGACATGTAGCGGTGAAATGCATAGATATGTCATAGAACACCAATTGCGAAGGCAGCTGGCTAGACCTTTATTGACGCTGAGGCACGAAAGCGTG	Bacteria	Bacteroidetes	Saprospirae	Saprospirales	Saprospiraceae			0	0	3	0	0	0	0	0	0	0	0	0	0	0	0
a47af9300f2d91aa23021fb72d33902b	AGCGTTATCCGGATTTACTGGGTTTAAAGGGTCCGCAGGCGGACTTCTAAGTCAGTGGTGAAAGCCCAGAGCTCAACTCTGGAACTGCCATTGATACTGGAGGTCTTGAGTACAGTAGAGGTTGGCGGAATGTAGCATGTAGCGGTGAAATGCGTAGATATGCTACAGAACACCGATTGCGAAGGCAGCTGACTATACTGTAACTGACGCTGAGGGACGAAAGCGTG	Bacteria	Bacteroidetes	Saprospirae	Saprospirales				0	0	0	0	3	0	0	0	0	0	0	0	0	0	0
fdf67e44f7a720e732186a405e22a2e7	AGCGTTATCCGGAATTACTGGGTTTAAAGGGTGCGTAGGCGGTGCATTAAGTCAGAGGTGAAAGGTTATCGCTCAACGATAAGATTGCCTTTGATACTGGTGCACTTGAATCAGAATGAGGTTGGCGGAATGTGACATGTAGCGGTGAAATGCATAGATATGTCATGGAACACCGATTGCGAAGGCAGCTGACTGGAACTTGATTGACGCTGAGGCACGAAAGCGTG	Bacteria	Bacteroidetes	Saprospirae	Saprospirales	Saprospiraceae			0	0	0	0	3	0	0	0	0	0	0	0	0	0	0
48f31648c6d525625b1cc464cd16a998	AGCGTTATCCGGAATCACTGGGTTTAAAGGGTGCGTAGGCGGTCTAATAAGTCAGAGGTGAAAGGTCTGGGCTCAACCGAGGCACTGCCTTTGATACTGTTAGACTCGAATCAAGCTAAGGTAGGCGGAATGTGACATGTAGCGGTGAAATGCATAGATATGTCATAGAACACCAATTGCGAAGGCGACTTCCTGGACCAATACTGACACTGAGGTGCGAAAGCGTG	Bacteria	Bacteroidetes	Saprospirae	Saprospirales	Saprospiraceae			0	0	0	0	0	0	0	0	2	0	0	0	0	0	0
ed9dfa9be58e12553053b4e0ef80486c	AGCGTTATCCGGAATCACTGGGTTTAAAGGGTGCGTAGGCGGCGTTATAAGTCTGAGGTGAAAGCTCGCAGCTTAACTGTGAAATTGCCTTGGATACTGTAGTGCTTGAATCACGTTGAGGTCAGCGGAATGTGACATGTAGCGGTGAAATGCATAGATATGGGAAGGAATACCAGTGGCGAAGGCGGCCTCCTGGATCAACACTGACGCTGAGGTGCGAAAGCGTG	Bacteria	Bacteroidetes	Saprospirae	Saprospirales	Saprospiraceae			0	0	0	0	0	0	0	2	0	0	0	0	0	0	0
6ac3929bbd3c09d3e17ad687b75b85fd	AGCGTTGTCCGGATTTATTGGGTTTAAAGGGTGCGTAGGCGGATTAATAAGTCAGTGGTGAAAGCTTGCAGCTTAACTGTGAAAGTGCCATTGAAACTGTTAGTCTTGAGTATGGTTGAGGTAGATGGAACGTATCATGTAGCGGTGAAATGCTTAGATATGATACAGAACACCAATTGCGAAGGCAGTTTACTAAGCCATTACTGACGCTGAGGCACGAAAGCGTG	Bacteria	Bacteroidetes	Sphingobacteriia	Sphingobacteriales				0	0	0	8	0	0	0	0	0	0	0	0	0	0	0
505073ccfa697eb5359cd737f7df8f9c	AGCGTTGTTCGGAATTACTGGGCGTAAAGCGCGCGTAGGCGGCTTATCAAGTCAGGGGTGAAATCCCGGAGCTCAACTCCGGAACTGCCCCTGAAACTGGTAAGCTAGAATATTGGAGAGGTAAGTGGAATTCCGAGTGTAGAGGTGAAATTCGTAGATATTCGGAAGAACACCAGTGGCGAAGGCGACTTACTGGACAATTATTGACGCTGAGGTGCGAAAGCGTG	Bacteria	Proteobacteria	Alphaproteobacteria	Sphingomonadales	Erythrobacteraceae			0	0	0	6	0	0	0	0	27	0	77	0	0	0	0
9b7140b6b49061ac882c7a380d452d02	AGCGTTGTTCGGAATTACTGGGCGTAAAGCGCGCGTAGGCGGCTTTTTAAGTCAGAGGTGAAATCCCAGGGCTCAACCCTGGAACTGCCTTTGAAACTGGAAAGCTAGAATATTGGAGAGGTAAGTGGAATTCCGAGTGTAGAGGTGAAATTCGTAGATATTCGGAAGAACACCAGTGGCGAAGGCGACTTACTGGACAATTATTGACGCTGAGGTGCGAAAGCGTG	Bacteria	Proteobacteria	Alphaproteobacteria	Sphingomonadales	Erythrobacteraceae			0	0	0	0	0	19	0	0	0	0	0	0	0	0	0
80588bba4e38dda66d498b0c19c78e64	AGCGTTGTTCGGAATTACTGGGCGTAAAGAGAACGTAGGCGGTCTATCAAGTCAGGGGTGAAATCCCGGGGCTCAACCCCGGAACTGCCCTTGAAACTGATAAACTAGAATCCTGGAGAGGTTAGTGGAATTCCGAGTGTAGAGGTGAAATTCGTAGATATTCGGAAGAACACCAGTGGCGAAGGCGACTTCCTGGACCAATACTGACACTGAGGTGCGAAAGTGTG	Bacteria	Proteobacteria	Alphaproteobacteria	Sphingomonadales	Erythrobacteraceae			0	0	0	0	0	0	0	0	18	0	0	0	0	0	0
b6570e13312ad8a738b25ac7134c2c32	AGCGTTGTTCAGAATTACTGGGCGTAAAGCGTGCGTAGGCGGACTAATAAGTAAGGGGTGAAATCCCGAGGCTCAACCTCGGAACTGCCCTTGAAACTGATAAACTAGAATCCTGGAGAGGTTAGTGGAATTCCGAGTGTAGAGGTGAAATTCGTAGATATTCGGAAGAACACCAGTGGCGAAGGCGACTGACTGGACAGGTATTGACGCTGAGGTTCGAAAGCGTG	Bacteria	Proteobacteria	Alphaproteobacteria	Sphingomonadales	Erythrobacteraceae			0	0	0	0	0	10	0	0	0	0	0	0	0	0	0
1ca17431aa4a0bd886266f900da9e2ce	AGCGTTATCCGGAATCATTGGGTTTAAAGGGTCCGCAGGCGGTCAATTAAGTCAGAGGTGAAATACCATAGCTCAACTATGGAACTGCCCTTGAAACTGATAAACTAGAATCCTGGAGAGGTTAGTGGAATTCCGAGTGTAGAGGTGAAATTCGTAGATATTCGGAAGAACACCAGTGGCGAAGGCGACTGACTGGACAGGTATTGACGCTGAGGTTCGAAAGCGTG	Bacteria	Proteobacteria	Alphaproteobacteria	Sphingomonadales	Erythrobacteraceae	Lutibacterium		0	0	0	0	0	2	0	0	0	0	0	0	0	0	0
489eef358000b36e9d3ee267eded95a8	AGCGTTGTTCGGAATCACTGGGCGTAAAGCGTACGTAGGCGGATTCATATGTCGACTGTGAAAGCCCCGAGCTCAACTTGGGAATTGCAGTCGAAACTGTGAGTCTTGAATACCGGAGAGGGTGGCGGAATTCCTGGTGTAGGAGTGAAATCCGTAGATATCAGGAGGAACACCTGAGGCGAAGGCGGCTACCTGGCCGTGTATTGACGCTGAGGTACGAAAGCGTG	Bacteria	Proteobacteria	Deltaproteobacteria	Spirobacillales				0	0	0	0	0	0	0	0	5	0	10	0	0	0	0
4385e8c9635afc84a17e95ef2a8cf82d	AGCGTTGTTCGGAATAACTGGGCGTAAAGAGCACGTAGGCGGGCTTGTAAGCCGGTTGTGAAATCCCTGAGCTCAACTTGGGAATTGCAGCCGGAACTACAAGTCTTGAATACCTAAGAGGGTGACGGAATTCCTGGTGTAGAAGTGAAATTCATAGATATCAGGAGGAACATCGGAGGCGAAGGCGGTTGCCTGGTGGTGTATTGACGCTGAGGTGCGAAAGCGTG	Bacteria	Proteobacteria	Deltaproteobacteria	Spirobacillales				0	0	0	0	0	0	0	0	9	0	0	0	0	0	0
598ec0584cadebae29689808e42b4856	AGCGTTGTTCGGAATCACTGGACGTAAAGAGCGCGTAGGCGGGTTAATAAGCCAGCTGTGAAATCCCCGAGCTCAACTTGGGAATTGCAGTTGGAACTATTTATCTTGAATACCTGAGAGGATGACGGAATTCCTGGTGTAGGAGTGAAATCCGTAGATATCAGGAGGAACACCAGAGGCGAAAGCGGTTATCTGGCAGTGTATTGACGCTGAGGTGCGAAAGCGTG	Bacteria	Proteobacteria	Deltaproteobacteria	Spirobacillales				0	0	0	0	0	0	0	0	5	0	0	0	0	0	0
a8bb02494daee6e669a2fef09d225a7d	AGCGTTGTTCGGAATTACTGGGCGTAAAGCGCGCGTAGGCGGGCATATAAGTCGACTGTGAAAGCCCCGAGCTCAACTTGGGAATTGCAGTTGAAACTGTATGTCTTGAATACTAGAGGGGGTGGCGGAATTCCTGGAGTAGAAGTAAAATTCACAGATATCAGGAGGAACACCAGAGGCGAAGGCGGCCACCTGGCTAAGTATTGACGCTGAGGCGCGAAAGCATG	Bacteria	Proteobacteria	Deltaproteobacteria	Spirobacillales				0	3	0	0	0	0	0	0	0	0	0	0	0	0	0
16c58c8a6487674663993feda086b80f	AGCGTTAATCGGAATTACTGGGCGTAAAGCGCGCGTAGGTGGTTTGATAAGTTAGATGTGAAAGCCCTGGGCTCAACCTAGGAATTGCATTTAAAACTGTCTCACTAGAGTATAGTAGAGGGAAGTGGAATTCCACATGTAGCGGTGAAATGCGTAGAGATGTGGAGGAACACCAGTGGCGAAGGCGACTTCCTGGACTAATACTGACACTGAGGTGCGAAAGCGTG	Bacteria	Proteobacteria	Gammaproteobacteria	Thiohalorhabdales				0	0	0	0	0	0	0	45	0	0	0	0	0	0	0
7a18a5f00d0f841644f795a3b687f3ca	AGCGTTAATCGGAATTACTGGGCGTAAAGCGCGCGTAGGTGGTTTGATAAGTTAGATGTGAAAGCCCTGGGCTTAACCTGGGAACTGCATTTAAAACTGTCTCACTAGAGTATGGTAGAGGGAAGTGGAATTCCACATGTAGCGGTGAAATGCGTAGAGATGTGGAGGAACACCAGTGGCGAAGGCGACTTCCTGGACTAATACTGACACTGAGGTGCGAAAGCGTG	Bacteria	Proteobacteria	Gammaproteobacteria	Thiohalorhabdales				0	0	0	0	0	0	0	1	25	0	0	0	0	0	0
df8798383fc3ee66399b11b1569756e4	AGCGTTAATCGGAATAACTGGGCGTAAAGCGCGCGTAGGCGGTTTGTTTAGTCAGATGTGAAAGCCCCGGGCTTAACCTGGGAACTGCATTTGAAACTGGCAAACTAGAATGTAGTAGAGGGAAGTGGAATTCCGAGTGTAGCGGTGAAATGCGTAGATATTCGGAGGAACACCAGTGGCGAAGGCGACTTCCTGGACTAACATTGACGCTGAGGTGCGAAAGCGTG	Bacteria	Proteobacteria	Gammaproteobacteria	Thiohalorhabdales	Thiohalorhabdaceae			0	0	0	0	0	0	0	25	0	0	0	0	0	0	0
1bc1b60759e5c0361216c18a7299d3d9	AGCGTTAATCGGAATCACTGGGCGTAAAGCGCGCGTAGGCGGTTTGTTTAGTCAGATGTGAAAGCCCCGGGCTTAACCTGGGAACTGCATTTGAAACTGGCAAACTAGAGTGTGGTAGAGGGAAGTGGAATTCCGAGTGTAGCGGTGAAATGCGTAGATATTCGGAGGAACACCAGTGGCGAAGGCGACTTCCTGGACTAACACTGACGCTGAGGTGCGAAAGCGTG	Bacteria	Proteobacteria	Gammaproteobacteria	Thiohalorhabdales	Thiohalorhabdaceae			0	0	0	0	0	0	0	0	12	0	0	0	0	0	0
c8e0bef96d85ecb6f98db4817a68ec9a	AGCGTTAATCGGAATTACTGGGCGTAAAGCGCACGTAGGCGGTTTATTAAGTCGGATGTGAAAGCCCTGGGCTCAACCTGGGAACTGCATACGATACTGGTAAACTAGAATTTGGGAGAGGTAAGTGGAATTTCCGGTGTAGCGGTGAAATGCATAGAGATCGGAAGGAACACCAGTGGCGAAGGCGACTTACTGGACCAAAATTGACGCTGAGGTGCGAAAGCGTG	Bacteria	Proteobacteria	Gammaproteobacteria	Thiotrichales	Thiotrichaceae	Thiothrix		0	0	0	0	0	0	0	0	36	0	0	0	0	0	0
126a5c230a866dd3e259d1b774753c07	AGCGTTAATCGGAATTACTGGGCGTAAAGCGCGCGTAGGCGGCTAAATAAGTCAGATGTGAAATCCCCGGGCTCAACCTGGGAACTGCATCTGATACTGTTTAGCTAGAGTTTAGGAGAGGGAAGTAGAATTTCAGGTGTAGCGGTGAAATGCATAGAGATCTGAAGGAATACCAGTGGCGAAGGCGACTTCCTGGCCTAGAACTGACGCTGAGGTGCGAAAGCGTG	Bacteria	Proteobacteria	Gammaproteobacteria	Thiotrichales	Thiotrichaceae	Cocleimonas		0	0	0	0	0	0	0	0	27	0	0	0	0	0	0
1b628fb9dce828bd84e9010eb8a74e98	AGCGTTAATCGGAATTACTGGGCGTAAAGCGCGCGTAGGCGGTTAGATAAGTCAGATGTGAAATCCCCGGGCTCAACCTGGGAACTGCATCTGAAACTGTTTAACTAGAGTTTAGGAGAGGGAAGTAGAATTTCAGGTGTAGCGGTGAAATGCATAGAGATCTGAAGGAATACCAGTGGCGAAGGCGACTTCCTGGCCTAGAACTGACGCTGAGGTGCGAAAGCGTG	Bacteria	Proteobacteria	Gammaproteobacteria	Thiotrichales	Thiotrichaceae	Cocleimonas		0	0	0	0	0	0	0	17	0	0	0	0	0	0	0
db58d0288802b672bf3479bc675788ff	AGCGTTAATCGGAATTACTGGGCGTAAAGCGCGCGTAGGCGGTTAGTTAAGTCAGATGTGAAATCCCCGGGCTCAACCTGGGAATGGCCTCTGAAACTGGCTAGCTAGAGTTTGGAAGAGGGGAGTAGAATTTCAGGTGTAGCGGTGAAATGCATAGAGATCTGAAGGAATACCAGTGGCGAAGGCGACTCCCTGGTCCAGAACTGACGCTGAGGTGCGAAAGCGTG	Bacteria	Proteobacteria	Gammaproteobacteria	Thiotrichales	Thiotrichaceae	Leucothrix		0	0	0	0	0	0	0	10	0	0	0	0	0	0	0
37e297c2c10eab4e96cb8208c76701b0	AGCGTTAATCGGAATTACTGGGCGTAAAGCGCGCGTAGGCGGTTAGATAAGTCAGATGTGAAATCCCCGGGCTCAACCTGGGAACTGCATCTGATACTGTTTGACTAGAGTTTAGGAGAGGGAAGTAGAATTTCAGGTGTAGCGGTGAAATGCATAGAGATCTGAAGGAATACCAGTGGCGAAGGCGACTTCCTGGCCTAGAACTGACGCTGAGGTGCGAAAGCGTG	Bacteria	Proteobacteria	Gammaproteobacteria	Thiotrichales	Thiotrichaceae	Cocleimonas		0	0	0	0	0	9	0	0	0	0	0	0	0	0	0
a8f7735abf5991e145a44d269845e38f	AGCGTTAATCGGAATTACTGGGCGTAAAGCGCGCGTAGGCGGTTACTTAAGTCAGATGTGAAAGCCCCGGGCTCAACCTGGGAATGGCCTCTGATACTGGGTAACTAGAGTTTGGAAGAGGGGAGTAGAATTTCAGGTGTAGCGGTGAAATGCATAGAGATCTGAAGGAATACCAGTGGCGAAGGCGACTCCCTGGTCCAGAACTGACGCTGAGGTGCGAAAGCGTG	Bacteria	Proteobacteria	Gammaproteobacteria	Thiotrichales	Thiotrichaceae	Leucothrix		0	0	3	0	0	0	0	0	0	0	0	0	0	0	0
9bb42049c580838676c8cced59c55be5	AGCGTTATTCGGAATCACTGGGCGTAAAGGGAGCGTAGGCGGCGCGGTAAGTCAGATGTGAAAGCCCAAGGCTCAACCTTGGAACTGCATTCGATACTGCCGTGCTAGAGTAATGGAGAGGTAAATGGAATTTTGGGTGTAGCAGTGAAATGCGTAGATATCCAAAGGAAGACCAATGGCGAAGGCAATTTACTGGACATTTACTGACGCTGAGGCTCGAAGGCTAG	Bacteria	Verrucomicrobia	Verrucomicrobiae	Verrucomicrobiales	Verrucomicrobiaceae	Rubritalea		0	49	0	20	0	79	0	364	348	56	0	0	0	0	0
104545f5881effc7616d77a173b2ea8b	AGCGTTATTCGGAATCACTGGGCGTAAAGAGTACGTAGGCGGTTTGGTAAGTCAGGTGTGAAATCCCGGAGCTCAACTCCGGAACTGCACCCGATACTGCTAGACTAGAGTAATGGAGGGGCAGGTGGAATTCTCGGTGTAGCAGTGAAATGCGTGGATATCGAGAGGAAGACCAATGGCGAAGGCAGCCTGCTGGACATTTACTGACGCTGAGGTACGAAGGCTAG	Bacteria	Verrucomicrobia	Verrucomicrobiae	Verrucomicrobiales	Verrucomicrobiaceae	Persicirhabdus		0	0	0	0	0	0	0	131	0	0	0	0	0	0	0
9c1c4b86faf618ac010ee13e9b1708b6	AGCGTTGTTCGGATTTACTGGGCGTAAAGAGTCTGTAGGCGGTTAGGTAAGTCAGATGTGAAATCCCGGAGCTCAACTCCGGAACTGCATCCGATACTGCTTAACTAGAGTATTGGAGGGGAAACTGGAATTCTCGGTGTAGCAGTGAAATGCGTAGATATCGAGAGGAACACTAGTGGCGAAGGCGAGTTTCTGGACAATTACTGACGCTGAGAGACGAAGGCCAG	Bacteria	Verrucomicrobia	Verrucomicrobiae	Verrucomicrobiales	Verrucomicrobiaceae	Verrucomicrobium		0	0	0	0	0	0	0	91	0	0	0	0	0	0	0
849ce3617329ff22b87d8881a01dfdea	AGCGTTATTCGGAATCACTGGGCGTAAAGAGTACGTAGGCGGTTTGGTAAGTCAGGTGTGAAATCCCGGAGCTCAACTCCGGAACTGCATCCGATACTGCCAGACTAGAGAAATGGAGGGGCAGGTGGAATTCTTGGTGTAGCAGTGAAATGCGTGGATATCAAGAGGAAGACCAATGGCGAAGGCAGCCTGCTGGACATTTTCTGACGCTGAGGTACGAAGGCTAG	Bacteria	Verrucomicrobia	Verrucomicrobiae	Verrucomicrobiales	Verrucomicrobiaceae	Persicirhabdus		0	0	0	0	0	0	0	29	0	0	0	0	0	0	0
9cfd8a09743902ff817f5f19324a1994	AGCGTTGTTCGGAATCACTGGGCGTAAAGAGTATGTAGGCGGCGCGGAAAGTCAGATGTGAAATCCCAAGGCTCAACCTTGGAACTGCATCCGATACTCCCGTGCTAGAGTAATGGAGGGGTAGATGGAATTCTCGGTGTAGCAGTGAAATGCGTGGATATCGAGAGGAAGACTTGTGGCGAAGGCGATCTACTGGACATTTACTGACGCTGAGATACGAAGGCTAG	Bacteria	Verrucomicrobia	Verrucomicrobiae	Verrucomicrobiales	Verrucomicrobiaceae			0	0	0	0	0	0	0	22	0	0	0	0	0	0	0
fa008b1280fca4cb6464886abf73035e	AGCGTTGTTCGGAATCACTGGGCGTAAAGAGTCTGTAGGCGGCGTGGAAAGTCAGATGTGAAATCCAGGGGCTCAACCTCTGAACTGCATCCGATACTCCCATGCTTGAGTAATGGAGGGGTAGATGGAATTCTCGGTGTAGCAGTGAAATGCGTTGATATCGAGAGGAAGACTTGTGGCGAAGGCGATCTACTGGACATTTACTGACGCTGAGAGACGAAGGCTAG	Bacteria	Verrucomicrobia	Verrucomicrobiae	Verrucomicrobiales	Verrucomicrobiaceae			0	0	0	0	0	0	0	19	0	0	0	0	0	0	0
06180747204cb36cf2638f40ef7971e4	AGCGTTATTCGGAATCACTGGGCGTAAAGGGAGCGTAGGCGGCGTGGTAAGTCAGATGTGAAATCTGGGGGCTCAACCTCCAAACTGCATTCGATACTGCCGTGCTAGAGTAATGGAGAGGTAACTGGAATTTTGGGTGTAGCAGTGAAATGCGTAGATATCCAAAGGAAGACCAATGGCGAAAGCAGGTTACTGGACATTCACTGACGCTGAGGCTCGAAGGCTAG	Bacteria	Verrucomicrobia	Verrucomicrobiae	Verrucomicrobiales	Verrucomicrobiaceae	Rubritalea		0	0	0	0	15	0	0	0	0	0	0	0	0	0	0
0d71d78fbecf7f92994dd8c86963bc02	AGCGTTAATCGGAATTACTGGGCGTAAAGCGCGCGTAGGCGGCTTAGTCAGTCAGATGTGAAATCCCCGAGCTCAGCTCCGGAACTGCACCCGATACTGCTAGACTGGAGTAATGGAGGGGCAGGTGGAATTCTCGGTGTAGCAGTGAAATGCGTGGATATCGAGAGGAAGACCAATGGCGAAGGCAGCCTGCTGGACATTTACTGACGCTGAGGTACGAAGGCTAG	Bacteria	Verrucomicrobia	Verrucomicrobiae	Verrucomicrobiales	Verrucomicrobiaceae	Persicirhabdus		0	0	0	0	0	7	0	0	0	0	0	0	0	0	0
74922d38838e46feaddf1d0af1224647	AGCGTTGTTCGGAATAACTGGGCGTAAAGCGTGTGTAGGCTGCGCGGAAAGTCAAATGTGAAAGCTAGGGGCTCAACCTCTAAACTGCATTCGATACTCCCGTGCTAGAGTAATGGAGAGGTAAGTGGAATTCTCGGTGTAGCAGTGAAATGCGTGGATATCGAGAGGAGGACAAATGGCGAAGGCAGCCTGCTGGACATTTACTGACGCTGAGGTACGAAGGCTAG	Bacteria	Verrucomicrobia	Verrucomicrobiae	Verrucomicrobiales	Verrucomicrobiaceae			0	0	0	0	0	0	0	6	0	0	0	0	0	0	0
7fa1a01e855242b1690a59c7c1304954	AGCGTTGTTCGGAATAACTGGGCGTAAAGCGTGTGTAGGCTGCGCGGAAAGTCGGATGTGAAAGCCCAAGGCTCAACCTTGGAACTGCATCCGATACTCCCGTGCTAGAGTAATGGAGAGGTAAGTGGAATTCTCGGTGTGGCAGTGAAATGCGTAGATATCGAGAGGAACATCAATGGCGAAGGCAACTTACTGGACATTTACTGACGCTCAGACACGAAGGCTAG	Bacteria	Verrucomicrobia	Verrucomicrobiae	Verrucomicrobiales	Verrucomicrobiaceae			0	0	0	0	0	0	0	0	0	0	0	6	0	0	0
972a60a9c824e113cf319182669f5d25	AGCGTTATTCGGAATCACTGGGCGTAAAGGGAGCGTAGGCGGCGTGGTAAGTCAGATGTGAAATCTGGGGGCTCAACCTCCAAACTGCATTCGATACTGCCGTGCTAGAGTAATGGAGAGGTAACTGGAATTCTCAGTGTAGCAGTGAAATGCGTGGATATTGAGAGGAAGACCAATGGCGAATGCAGGTTACTGGACATTTACTGACGCTGAGGCTCGAAGGCTAG	Bacteria	Verrucomicrobia	Verrucomicrobiae	Verrucomicrobiales	Verrucomicrobiaceae	Rubritalea		0	0	6	0	0	0	0	0	0	0	0	0	0	0	0
cbbd60b919e5114e44409c40cae1efe9	AGCGTTAATCGGAATTACTGGGCGTAAAGCGCACGTAGGCGGTTTATTAAGTCGGATGTGAAAGCCCTGGGCTCAACCTTGGAACTGCATCCGATACTCCCGTGCTAGAGTAATGGAGAGGTAAGTGGAATTCTCGGTGTAGCAGTGAAATGCGTAGATATCGAGAGGAACATCAATGGCGAAGGCAACTTACTGGACATTTACTGACGCTCAGACACGAAGGCTAG	Bacteria	Verrucomicrobia	Verrucomicrobiae	Verrucomicrobiales	Verrucomicrobiaceae			0	0	0	0	0	0	0	6	0	0	0	0	0	0	0
795c7ed69af0a30ac50be721c42a89de	AGCGTTATTCGGAATCACTGGGCGTAAAGAGTACGTAGGCGGTTTGGTAAGTCAGGTGTGAAATCCCAGGGCTCAACCCTGGAACTGCATCCGATACTCCCGTGCTAGAGTAATGGAGGGGTAGATGGAATTCTCGGTGTAGCAGTGAAATGCGTGGATATCGAGAGGAAGACTTGTGGCGAAGGCGATCTACTGGACATTTACTGACGCTGAGATACGAAGGCTAG	Bacteria	Verrucomicrobia	Verrucomicrobiae	Verrucomicrobiales	Verrucomicrobiaceae	Persicirhabdus		0	0	0	0	0	0	0	5	0	0	0	0	0	0	0
13e62a39e8e2d534a95629f194d0d952	AGCGTTGTTCGGAATTACTGGGCGTAAAGGGTGCGTAGGCGGTATGGAAAGTTGGATGTGAAAGGCAGGGGCTCAACCCTTGGACTGCATTCGAAACTCCCATACTGGAGTACTGGAGAGGAAACTGGAATTCTCGGTGTAGCAGTGAAATGCGTAGATATCGAGAGGAACACCAATGGCGAAAGCAAGTTTCTGGACAGTTACTGACGCTGAGGCACGAAGGCTAG	Bacteria	Verrucomicrobia	Verrucomicrobiae	Verrucomicrobiales	Verrucomicrobiaceae			0	0	0	0	0	0	0	0	0	4	0	0	0	0	0
85c4349b0a52a6521c89e24b49a73622	AGCGTTAATCGGAATTACTGGGCGTAAAGCGCGCGTAGGCGGCTTGTCAAGTTGGATGCGAAATCCCCGAGCTCAACTCCGGAACTGCATCCGATACTGCCTAACTAGAGTATTGGAGGGGAAACTGGAATTCTCGGTGTAGCAGTGAAATGCGTAGATATCGAGAGGAACACTAGTGGCGAAGGCGAGTTTCTGGACAATTACTGACGCTGAGAGACGAAGGCCAG	Bacteria	Verrucomicrobia	Verrucomicrobiae	Verrucomicrobiales	Verrucomicrobiaceae	Verrucomicrobium		0	0	0	0	0	0	0	0	4	0	0	0	0	0	0
99702cf50a868caea28a5e96245bc07d	AGCGTTATTCGGAATCACTGGGCGTAAAGGGAGCGTAGGCGGCGCGGTAAGTCAGATGTGAAATCTGGGGGCTCAACCTCCAAACTGCATTCGATACTGCCGTGCTAGAGTAATGGAGAGGTAACTGGAATTCTCAGTGTAGCAGTGAAATGCGTAGATATTGAGAGGAAGACCAATGGCGAAAGCAGGTTACTGGACATTTACTGACGCTGAGGCTCGAAGGCTAG	Bacteria	Verrucomicrobia	Verrucomicrobiae	Verrucomicrobiales	Verrucomicrobiaceae	Rubritalea		0	0	0	0	0	0	0	0	0	0	4	0	0	0	0
4315a7543ba14ec4793793b6c8fb0a1a	AGCGTTATCCGGAATCACTGGGTTTAAAGGGTGCGTAGGCTGTTTTGTAAGTCAGGAGTGAAAGATGCGGGCTTAACCTCTAAACTGCATTCGATACTCCCGTGCTAGAGTAATGGAGAGGTAAGTGGAATTCCCGGTGTAGCAGTGAAATGCGTAGATATCGGGAGGAACATCAATGGCGAAGGCAACTTACTGGACATTTACTGACGCTCAGACACGAAGGCTAG	Bacteria	Verrucomicrobia	Verrucomicrobiae	Verrucomicrobiales	Verrucomicrobiaceae			0	0	0	0	0	0	0	3	0	0	0	0	0	0	0
56ca7427b9096160e6b44833b2a9c1da	TCTGGAGGCTCAACCTCCAAACTGCATTCGATACTGCCGTGCTAGAGTAATGGAGAGGTAACTGGAATTCTCGGTGTAGCAGTGAAATGCGTAGATATCGAGAGGAAGACCAATGGCGAAAGCAGGTTACTGGACATTTACTGACGCTGAGGCTCGAAGGCTAG	Bacteria	Verrucomicrobia	Verrucomicrobiae	Verrucomicrobiales	Verrucomicrobiaceae	Rubritalea		0	0	0	0	0	0	0	0	3	0	0	0	0	0	0
5525bfecde7ae39a90ac99faeb4b6b7b	AGCGTTAATCGGAATTACTGGGCGTAAAGCGTACGCAGGCGGCCATTTAAGTCAGATGTGAAAGCCCCGGGCTCAACCTGGGAACTGCATTTGAAACCGGATGGCTAGAGTGCGACAGAGGGTGGTAGAATTTCAGGTGTAGCGGTGAAATGCGTAGAGATCTGAAGGAATACCAATGGCGAAGGCAGCCACCTGGGTCGACACTGACGCTCATGTACGAAAGCGTG	Bacteria	Proteobacteria	Gammaproteobacteria	Vibrionales	Pseudoalteromonadaceae	Pseudoalteromonas		0	0	0	0	2	0	0	0	0	0	0	0	0	0	0
8f0fe7282d603db0a38189735a9d73cf	AGCGTTACTCGGAATTACTGGGTGTAAAGGGTTCGTAGGTGGATTTTTAAGTCAGATATGAAAGACCGAAGCTCAACTTCGTGTTTGTGTTTGAAACTGGAAATCTAGAGTTAGGAAGAGGTAAGCGGAATTCTAAGTGTAGGGGTGCAATCCGTAGATACTTAGAAGAACACCAAAAGCGAAGGCAGCTTACTGGTACTATACTGACACTGAGGAACGAAAGCGTG	Bacteria	GN02	BD1-5					0	399	0	0	0	136	0	180	0	0	0	0	0	0	0
46f0cbe16c13329503aed26a53e46f22	AGCGTTGTTCGGAATTACTGGGCGTAAAGAGTACGTAGGCGGTTTATTAAGCCAGATGTGAAATCCCAAGGCTCAACCTTGGAACTGCATTTGGAACTGGTAGACTAGAGAGTGTTAGAGGTTGGTAGAATTTCTTGTGTAGGGGTGAAATCCGTAGATATAAGAAGGAATACCGATGGCGAAGGCAGCCAACTGGGACATTTCTGACGCTGAGGTACGAAAGCGTG	Bacteria	Proteobacteria						0	0	0	0	0	0	0	64	0	0	0	0	0	0	0
5506056a5fb46c539f777cadf2e3b48d	AGCGTTAATCGGAATTACTGGGCGTAAAGCGCGCGTAGGCGGCTTGGTCAGTCAGATGTGAAATCCCCGGGCTCAACCTGGGAACTGCATTTGATACTGCCAAGCTAGAGTATGTTAGAGGATTGCGGAATTCCAGGTGTAGCGGTGAAATGCGTAGATATCTGGAGGAACATCAGTGGCGAAGGCGGCAATCTGGAACAATACTGACGCTGAGGTGCGAAAGCGTG	Bacteria	Proteobacteria	Gammaproteobacteria					0	13	0	0	0	18	0	0	0	0	0	0	0	0	0
8e7b074726170ed8a0c73fb5cedf0439	AGCGTTGTTCGGAATTACTGGGCGTAAAGCGTACGTAGGCGGCTTATTAAGTTAGGTGTGAAAGCCCTGAGCTCAACTCAGGAACTGCACTTAATACTGGTAAGCTAGAAGATATGAGAGGATAGTGGAATTTCCAGTGTAGAGGTGAAATTCGTAGATATTGGAAGGAACACCAGAGGCGAAGGCGACTATCTGGCATATTATTGACGCTGAGGTACGAAAGCGTG	Bacteria	Proteobacteria	Alphaproteobacteria					0	0	0	0	0	0	0	0	20	0	0	0	0	0	0
259df9092d1feabb2ae78c808a1c3bd7	AGCGTTAATCGGAATTACTGGGCGTAAAGCGCGCGTAGGCGGTTTGGTTAGTCAGATGTGAAAGCCCCGGGCTCAACCTGGGAACTGCATTCGATACTGCCAGACTAGAGTATGTTAGAGGAGAGTGGAATTCCGGGTGTAGCGGTGAAATGCGTAGATATCCGGAGGAACATCAGTGGCGAAGGCGACTCTCTGGGACAATACTGACGCTGAGGTGCGAAAGCGTG	Bacteria	Proteobacteria	Gammaproteobacteria					0	7	0	0	0	9	0	0	0	0	0	0	0	0	0
aa875f8178ffaf8bf65ae53293055735	AGCGTTAATCGGAATTACTGGGCGTAAAGCGCGCGTAGGCGGCTTGTTAAGTCGGATGTGAAATCCCTGGGCTCAACCCGGGAACTGCATTCGATACTGGCAGGCTAGAGTGTGAAAGAGGAAAGTGGAATTCCGGGTGTAGCGGTGAAATGCGTAGATATCCGGAGGAACATCAGTGGCGAAGGCGACTTTCTGGTTCAACACTGACGCTGAGGTGCGAAAGCGTG	Bacteria	Proteobacteria	Gammaproteobacteria					0	0	0	4	0	0	0	0	12	0	0	0	0	0	0
9719d491ca882bccc3f4694b6b4ff6a8	AGCGTTGTTCGGAATTACTGGGCGTAAAGCGTGCGTAGGTGGTCATGTAAGTCAGGGGTGAAATCCCGGAGCTCAACTCCGGAACTGCCTCTGAAACTATATGACTTGAGTATCGGAGGGGATGGTGGAATTTCTAATGTAGCGGTGAAATGCGTAGAGATTAGAAGGAACACCGGTGGCGAAGGCGACCATCTGGACGATTACTGACACTGAGGTACGAAAGCGTG	Bacteria							0	0	0	0	0	0	0	0	7	0	8	0	0	0	0
fedb0b4aa582f09e92d16d4c4d5263fc	AGCGTTGTTCGGAATTATTGGGCGTAAAGCGGGCGTAGGCTGTTCAGCAGGTCGGATGTGAAATCCCGGGGCTTAACCCCGGAACTGCGTTCGAAACCCCTGAACTTGAATACGAGAGAGGGTTGTGGAATTGTCAGTGTAGAGGTGAAATTCGTAGATATTGGCAAGAACATCAGTGGCGAAGGCGACAACCTGGCTCGATATTGACGCTGAGGCCCGAAAGCATG	Bacteria	Proteobacteria	Alphaproteobacteria					0	0	0	0	0	0	0	15	0	0	0	0	0	0	0
3981d0d55840d837ba3c724e459b1bbf	AGCGTTATCCGGATTTACTGGGCGTAAAGCGTCCGCAGCCGGCGATATAAGTCTACTTTTAAAAACCAGTGCTCAACATTGGAGAGGGAGTGGATACTGTATTGCTAGAGACTGATAGAGGTGAGTAGAATTTCCAGTGGAGGGGTGAAATCCGTTGATATTGGAAGGAATACCGAAAGCGAAGGCAGCTCACTATATCAAGTCTGACGGTCAGGGACGAAAGTTTG	Bacteria							0	5	0	0	0	0	0	9	0	0	0	0	0	0	0
88bf43a582ec97283af6a1395878de3a	AGCGTTGTCCGGATTTACTGGGCGTAAAGCGTCCGCAGCCGGTAATATAAGTCTACTTTTAAAAACCAGCGCTCAACGTTGGAGAGGGAGTGGATACTGTATCACTAGAGAATAGTAGAGGTGAGTAGAATTTCCTGTGGAGGAGTGAAATCCGTTGATATAGGAAGGAATACCAAAAGCGAAGGCAGCTCACTATGCTAATTCTGACGGTCAGGGACGAAAGTATG	Bacteria							0	6	0	0	0	0	0	8	0	0	0	0	0	0	0
9b8473fdf6a2d84dc55b51433c2d01fb	AGCGTTACCCGGAATTATTGGGTGTAAAGGGTCCGTAGGCGGACTTATAAGTCAGGTATGAAAGACCGGAGCTCAACTCCGAGTTTGTGCTTGAAACTGTAAGTCTAGAATCAGGGAGAGGTTAGCGGAATTCTTAGTGTAGGGGTGCAATCCGTAGATACTAAGAAGAACACCAAAAGCGAAGGCAGCTAACTGGAACTCGATTGACGCTGAGGGACGAAAGCGTG	Bacteria	GN02	BD1-5					0	0	0	0	0	0	0	0	0	0	0	0	0	14	0
bdeee414279ecb15175e4510eeef6d67	AGCGTTAATCGGAATTACTGGGCGTAAAGCGTACGCAGGCGGTTTGTTAAGCGAGATGTGAAAGCCCCGGGCTCAACCTGGGAACTGCATTTCGAACTGATAAACTAGAGTTTTGTAGAGGGTGGTAGAATTTCAGGTGTAGCGGTGAAATGCGTAGAGATCTGAAGGAATACCAGTGGCGAAGGCGGCCACCTGGACAAAAACTGACGCTCATGTACGAAAGCGTG	Bacteria	Proteobacteria	Gammaproteobacteria					0	0	0	0	0	0	0	0	0	0	0	0	0	11	0
d4944abea6170514b7a2acef17985f26	AGTGTTACTCGTAATGACTGGGCGTAAAGGGTACGTAGGCGGTTGGTTAAGTTATAAGTTAAATCGTATGTTTATAGCGTATACAAGCTTATAAAACTGACTAGCTAGAGTTTAGAAGAGGAACATCGTATTTTTAGTGGAGAGGTGGTATTCGGCGATATTAAAAAGACGACCAAAGGCGAAGGCAATGTTCTGGTCTATAACTGACGCTGAGGTACTGAAGCATG	Bacteria							0	0	0	0	0	0	0	11	0	0	0	0	0	0	0
b5720989c5b3efcfc3f97985780b328c	AGCGTTGTTCGGAATTACTGGGCGTAAAGCGTGCGTAGGTGGTCATGTAAGTCAGGGGTGAAATCCCGGAGCTCAACTCCGGAACTGCCTCTGAAACTATGTGACTTGAGTATCGGAGGGGATGGTGGAATTTCTAATGTAGCGGTGAAATGCGTAGAGATTAGAAGGAACACCGGTGGCGAAGGCGACCATCTGGACGATTACTGACACTGAGGTACGAAAGCGTG	Bacteria							0	10	0	0	0	0	0	0	0	0	0	0	0	0	0
2d0b2f277716fe4c7a4cfc5671d9115b	AGCGTTACTCGAAATTACTGGGTGTAAAGCGTTTGTAGGCGGATAGATAAGTCAGATATTAAAGACCGAGGCTCAACCTCGTGTTCGTGTTTGAAACTATTTATCTAGAATCAGGGAGAGGTAAGCGGAATTCTAAGTGTAGGGGTGCAATCCGTAGATACTTAGAAGAACACCAAAAGCGAAGGCAGCTTACTGGAACTCGATTGACGCTGAGAAACGAAAGCGTG	Bacteria	GN02	BD1-5					0	5	0	0	0	0	0	0	4	0	0	0	0	0	0
84f05eda48efb4b406347bde38bae72e	TCAGCCCGGGCAATCGACGCGTTGCGCAGTGTTGATCGGATATATGCAGAGGATACACGGCATAGCTTACCGCTACTTCGTCATCATGGCATTGAAACACGTGTTTCGGCGCTACATGAGCACAACGAACAGGCGCAAATCGATACAGTTATCGAACATTTGCTGGCAGGGCACAGCGCGGCCCTCATATCTGATGC	Bacteria							0	5	0	0	0	4	0	0	0	0	0	0	0	0	0
ba8c0e9f04df7f1cdf2c74ee1f449a6e	AGCGTTATCCGGAATTATTGGGCGTAAAGAGTTCGTAGGCCTTTTGTTAGGTCCTTGATTAAATATATAAGCTTAACTTATATCAAGTTGAGGAAACCAGCAGAATAGAAGGGTATCGAGGTAGGTGGAATTTGCGGTGTAGCAGTGAAATGCGTTGATATCGCAAGGAACACCAATGGCGAAGGCAGCCTACTAGATACCACTTGACGCTGAGGAACGAAAGCGTG	Bacteria							0	0	0	0	0	0	0	0	0	0	0	0	0	0	9
765cfc8e041a78690fed19d60a8e51bb	AGCGTTACCCGGAATTATTGGGTGTAAAGGGTTTGTAGGCGGACTTGTAAGTCAGGTATGAAAGACCAGAGCTCAACTCTGAGTTTGTGCTTGAAACTACAAGTCTAGAATCAGGGAGAGGTAAGCGGAATTCTAAGTGTAGGGGTGCAATCCGTAGATACTTAGAAGAACACCAAAAGCGAAGGCAGCTTACTGGAACTCGATTGACGCTGAGGAACGAAAGCGTG	Bacteria	GN02	BD1-5					0	0	0	0	0	8	0	0	0	0	0	0	0	0	0
ba8f32244accb0f7f66f90a24e456984	AGCGTAACTCTTCTTAACTGGGTATAAAGAGTGATAAGATGGTTTTGTAAGTTTTTAGTGAAATCTTAAGGCTTAACCTTAAAACTGCTAAATTTTACTGCAAAACTTTGAGTATAGGTGGAAATAGTAGTACGGTTCGTTTAGGGGTAACATCCGACCATATGAAAAGGACTACCATTAAGTGAAAACAACTATTTACCTTAGACTGACATTGATGCACAAAAGCGTG	Bacteria							0	0	0	0	0	0	0	8	0	0	0	0	0	0	0
d17349f85b0e3ac04fe72a667720337e	AGCGTTAATCGGAATTACTGGGCGTAAAGCGCGCGTAGGCGGCTTGTTAAGTTGGATGTGAAATCCCCGGGCTCAACCTGGGAACTGCATACAATACTGGCAAGCTAGAGTATGTTAGAGGCAAGTGGAATTCCGGGTGTAGCGGTGAAATGCGTAGATATCCGGAGGAACACCAGTGGCGAAGGCGACTTGCTGGAACAATACTGACGCTGAGGTGCGAAAGCGTG	Bacteria	Proteobacteria	Gammaproteobacteria					0	0	0	0	0	0	0	0	8	0	0	0	0	0	0
df787a2077a77c9d5f06298c9d414ba9	AGTGTTATCCGGAATCACTGGGCGTAAAGCGTTTGTAGGTGGTTTAGTAAGTCAGGTGTGAAATCCCCGAGCTCAACTTGGGAACTGCATTTGATACTGCTAGGCTAGAGTATGTTAGAGGAATGCGGAATTCCGGGTGTAGCGGTGAAATGCGTAGATATCCGGAGGAACATCAGTGGCGAAGGCGGCATTCTGGAACAATACTGACGCTGAGGTGCGAAAGCGTG	Bacteria	Proteobacteria	Gammaproteobacteria					0	0	0	0	0	0	0	8	0	0	0	0	0	0	0
03fd6b3d6ec31d022f2bd7f4c10ce4b0	AGCGTTACCCGGAATCACTGGGTGTAAAGGGTTCGTAGGCGGACTTGTAAGTCAGATATTAAAGACCGGAGCTCAACTCCGTGTTTGTGTTTGAAACTGCGAGTCTAGAATTAGGGAGAGGTAAGCGGAATTCTAAGTGTAGGGGTGCAATCCGTAGATACTTAGAGGAACACCAAAAGCGAAGGCAGCTTACTGGAACTATATTGACGCTGAGGAACGAAAGCGTG	Bacteria	GN02	BD1-5					0	0	0	0	0	0	0	0	7	0	0	0	0	0	0
1c3b3ab03de4c1c9a43338b73f8d6514	AGCGTTGTTCGGAATTACTGGGCGTAAAGGGAGCGCAGGCGGTTCATTTAGTTAGGCGTGAAAGCCCCGGGCTCAACCTGGGAACTGCGCTTAATACTGATGAACTAGAAAACAGAAGAGGGTAGTGGAATTCCCAGTGTAGAGGTGAAATTCGTAGATATTGGGAAGAACACCGGTGGCGAAAGCGGCTACCTGGTCTGATTTTGACGCTGAGGCTCGAAAGCGTG	Bacteria	Proteobacteria	Alphaproteobacteria					0	0	0	0	0	0	0	0	0	0	0	0	0	7	0
34743ce3d350e3c7b82c2c71285653c1	AACTAATTATCTTCGGCGTAAAACGTGTCAACTATAAATAAATAAATAGAATTAAAATCCAACTTATATGTGAAAATTCATTGTTAGGACCTAAACTCAATAACGAAAGTAATTCTAGTCATTTATAATACACAACAGCTAA	Bacteria							0	0	0	7	0	0	0	0	0	0	0	0	0	0	0
4e2f19584a8b2d4a0c1a0aa8825b9c2f	AGCGTTATCCGGATTTACTGGGCGTAAAGCGTCCGCAGCCGGTTACATAAGTCTACTTTTAAAAACCAGTGCTCAACATTGGAGAGGGAGTGGATACTGTGTAACTTGAGACTAACAGAGGTGAGTAGAATTTCCAGTGGAGGGGTGAAATCCGTTGATATTGGAAGGAATACCGAAAGCGAAGGCAGCTCACTATGTTAAGTCTGACGGTCAGGGACGAAAGTTTG	Bacteria							0	0	0	0	0	7	0	0	0	0	0	0	0	0	0
9ec61cc9827417cf2fa328c52a348a2e	AGCGTTAATCGGAATTACTGGGCGTAAAGCGCGCGTAGGCGGTTTGGTCAGTCAGATGTGAAAGCCCCGGGCTCAACCTGGGAACTGCATTTGATACTGCCAAACTAGAGTATGTTAGAGGGAAGTGGAATTTCTGGTGTAGCGGTGAAATGCGTAGATATCAGAAGGAACACCAATGGCGAAGGCAACTTCCTGGGACAATACTGACGCTGAGGTGCGAAAGCGTG	Bacteria	Proteobacteria	Gammaproteobacteria					0	0	0	0	0	0	0	7	0	0	0	0	0	0	0
0c3134d9a55c89fc3c1b8f9395e715f2	AGCATTACCCGGAATCACTGGGTGTAAAGGGTTCGTAGGTGGAAAAATAAGTTAGATATGAAAGACCGGAGCTCAACTTCGTGTTTGTGTTTAAAACTGTTTTTCTAGAATCAGGGAGAGGTAAGCGGAATTCTAAGTGTAGGGGTGCAATCCGTAGATACTTAGAAGAACACCAAAAGCGAAGGCAGCTTACTGGAACTGTATTGACACTGAGGAACGAAAGCGTG	Bacteria	GN02	BD1-5					0	0	0	0	0	0	0	6	0	0	0	0	0	0	0
33ad105119fd3a267cdd256d1d3ed83a	AGTGTTACTCTTACTGACTGGGCGTAAAGGGTACGTAGGCCGCTTAGCAGGCTATAAGTTAAAGCGCACGTTAATAATGTGTAACCACTTATAGAACTAATAAGCTAGAGTTTAGCAGAGGAAAGTGGTATTTTTAGTGTAAAGGTAGAATTCGTTAATATTAAAAAGACCACCTAAAGCGAAGGCAACTTTCTGGGCTATAACTGACGCTGAGGTACTGAAGCATG	Bacteria							0	0	0	0	0	0	0	6	0	0	0	0	0	0	0
3504d5da29a389eccbf61d9975f37e12	AGCGTTAATCGGAATTACTGGGCGTAAAGCGCGCGTAGGCGGTTTGTTAAGCTAGATGTGAAAGCCCTGGGCTCAACCTGGGAACTGCATTTAGAACTGGCAGGCTAGAGTACAAGAGGGGGTGGTGGAATTTCCGGTGTAGCGGTGAAATGCGTAGATATTGGAAGGAACATCAGCGGCGAAGGCGGCCACCTGGATTGATACTGACGCTGAGGTGCGAAAGCGTG	Bacteria	Proteobacteria	Gammaproteobacteria					0	0	0	0	0	0	0	0	6	0	0	0	0	0	0
3c2c000db50eb633d316374b944b5666	AGCGTTAATCGGAATTACTGGGCGTAAAGCGCGCGTAGGCGGTTTTGTCAGTCGGATGTGAAAGCCCAGGGCTCAACCTTGGAACTGCATTCGAAACTGCAAGACTAGAGTATGGTAGAGGAGAGTGGAATTCCAGGTGTAGCGGTGAAATGCGTAGATATCTGGAGGAACACCAGTGGCGAAGGCGACTCTCTGGCCCAATACTGACGCTGAGGTGCGAAAGCGTG	Bacteria	Proteobacteria	Gammaproteobacteria					0	0	0	0	0	6	0	0	0	0	0	0	0	0	0
746966bd203c1d3830c3d799d3a7e74b	AGCGTTGTTCGGAATCACTGGGCGTAAAGCGCGCGTAGGCTGATCTGTATGTCAGAGGTGAAATCCCAGGGCTTAACCCTGGAACTGCCTTTGAAACTGCAGATCTTGAATATTGGAGAGGATAGTGGAATTCCTAGTGTAGAGGTGAAATTCGTAGATACTAGGAGGAACATCAGTGGCGAAGGCGACTGTCTGGACAATTATTGACGCTGAGGTGCGAAAGCGTG	Bacteria	Proteobacteria	Alphaproteobacteria					0	0	0	6	0	0	0	0	0	0	0	0	0	0	0
9f786dffd09535ff55493bbc6481f32c	AGTGTTACTCATCATGACTGGGCGTAAAGGGTACGTAGGTTGTTATTTTATATATATATAAAATCCTAATGTTATAGTTAGTAAGTATATATAATTGTTTAACTTGAGTATAATAGGGGGTAATGGTATTTTTAATGTAAAGGTGAAATTTATCGATATTAAAAAGACGACCTAAGGCGAAGGCAATTACCTGGATTATAACTGACACTGAGGTACTGAAGCATG	Bacteria							0	0	0	0	0	0	0	0	0	0	0	0	0	6	0
0b7dfb76f3820a145427601df6967c76	AGCGTTATTCGGAATTACTGGGCGTAAAGCGAGCGTAGGCGGACTGGAAAGTCAGAGGTGAAATCCCAGGGCTCAACCCTGGAACTGCCTTTGAAACTATCAGTCTAGTATTTGGTAGAGGTAAGTGGAATTCTTAGTGTAGCGGTGAAATGCGTAGATATTAAGAGGAACACCAGTGGCGAAGGCGACTTACTGGACCAACATAGACGCTAAGGCTCGAAAGCGTG	Bacteria	Proteobacteria	Alphaproteobacteria					0	0	0	0	0	0	0	0	5	0	0	0	0	0	0
25db15896418ba6cf3e07710003a9260	AGCGTTACCCGGAATCACTGGGTGTAAAGGGTTCGTAGGCGGACTAGTAAGTCAGATATTAAAGACCGGAGCTCAACTCCGTGTTTGTGTTTGAAACTGCGAGTCTAGAATTAGGGAGAGGTAAGCGGAATTCTAAGTGTAGGGGTGCAATCCGTAGATACTTAGAGGAACACCAAAAGCGAAGGCAGCTTACTGGAACTATATTGACGCTGAGGAACGAAAGCGTG	Bacteria	GN02	BD1-5					0	0	5	0	0	0	0	0	0	0	0	0	0	0	0
3eba26d472c6d9c0f5bfab709be0eff5	AGCGTTAATCGGAATTACTGGGCGTAAAGCGCGCGTAGGCGGTTTGACAAGTTGGATGTGAAATCCCCGAGCTCAACTCGGGAACTGCATTCAAAACTGTCAGGCTAGAGTGTGTAAGAGGATAGTGGAATTCCAGGTGTAGCGGTGAAATGCGTAGATATCTGGAGGAACATCAGTGGCGAAGGCGACTATCTGGTACAACACTGACGCTGAGGTGCGAAAGCGAG	Bacteria	Proteobacteria	Gammaproteobacteria					0	0	0	0	5	0	0	0	0	0	0	0	0	0	0
62a1452e6aca1393d455b39ebbf0f21a	AGCGTTATCCGGATTTATTGGGTTTAAAGGGTGCGCAGGCGGAAAAATTAGTCAGTGGTGAAATCCTACAGCTCAACTGTAGAACTGCCATTGATACTGTTTTTCTTGAGTACATTTGAAGTGGACGGAATATGTTGTGTAGCGGTGAAATGCATTGATATAACATAGAACACCAATTGCGAAAGCAGTTCACTAAGCTGTAACTGACGCTGAGGCACGAAAGCGTG	Bacteria	Bacteroidetes						0	0	0	0	0	0	0	0	5	0	0	0	0	0	0
e19f811e507709c5ac78adf6dc154b47	AACGTTGTTCGGATTCACTGGGCGTAAAGCGACCGCAGGCGGTTTATTAAGTCAGATGTGAAAGCCCCGCGCTCAACGTGGGAACTGCATTTGAAACTGATAAACTAGAGTTTGAGAGAGGAGAATGGAATTCCAAGTGTAGAGGTGAAATTCGTAGATATTTGGAGGAACATCAGAGGCGAAGGCGATTCTCTGGCTCAATACTGACGCTCAGGGTCGAAAGCGTG	Bacteria	Proteobacteria						0	0	0	0	0	5	0	0	0	0	0	0	0	0	0
ebcd97075fdf377d11fbcbc991543ca6	AGCGTTGTTCGGAATCACTGGGCGTAAAGAGCTCGTAGGCTGGTTTGAAAGTTGACTGTGAAAGTCCTGCGCTCAACGTGGGAATTGCAGTCAAAACTACAAGTCTTGAATACCTGAGGGGATAGTGGAATTCCTGGTGTAGCAGTGAAATGCATAGATATCAGGAGGAACATCAGAGGCGAAAGCGGCTATCTGGCAGTGTATTGACGCTGAGGAGCGAAAGCGTG	Bacteria							0	0	0	0	0	0	0	5	0	0	0	0	0	0	0
ed7db8e55c508974a6c7059a1c5029f5	GGTGTTACTCTTACTGACTGGGCGTAAAGGGTACGTAGGCGGCTTACTAGGTTATAAGTTAAAGCGTACATTAATAATGTATAACAACTGATAAAACTAGTAAGCTAGAGTTTAGAAGAGGAAAGTGGTATTTTTAGTGTAAAGGTAGAATTCGGTAATATTAAAAAGACAACCAAAAGCGAAGGCAACTTTCTGGTCTATAACTGACGCTGAGGTACTGAAGCATG	Bacteria							0	0	0	0	0	5	0	0	0	0	0	0	0	0	0
e122a341b4a658ab71e285fc0ebe01ec	AGCGTTATTCGAAATAACTGGGCGTAAAGAGTTCGTAGACGGTAATATAAGTTATTTGTTAATTTTTAAAGCTTAACTTTAAGCCAGCAAATAAAACTGTCTTACTTGAGTTTTTTTCAGAAAAGCAGAATTTTATATTAAGGGGTGAAACCTGTAGATATATAAAGGAATACCGTTAAAAGCGAAGGCGGCTTTTTAGTAAAAACTGACGTTGAGGAACGAAAGTATA	Bacteria	Proteobacteria						0	0	0	0	0	0	0	0	0	0	0	0	0	4	0
05f6838b9efd03a5482a0fd8669dd1fa	AGCGTTAATCGGAATTACTGGGCGTAAAGAGTACGTAGGCGGCTCGTTAAGTTGGATGTGAAAGCCCCGGGCTTAACCTGGGACGGTCATCCAAGACTGGCGAGCTAGAGTAGGGTAGAGGTGAGTGGAATTTCCGGTGTAGCGGTGAAATGCGTAGATATCGGAAGGAACACCAGTAGCGAAGGCGGCTCACTGGACTCAAACTGACGCTGAGGTACGAAAGCGTG	Bacteria	Proteobacteria	Gammaproteobacteria					0	0	0	0	0	0	0	4	0	0	0	0	0	0	0
4c8e720cf51345d394c29e2b93238aff	AGCGTTGTTCGGAATTACTGGGCGTAAAGGGCGCGTAGGCGGCCATGTGTGTCAGGGGTGAAATCCCAGAGCTTAACTCTGGAACTGCTCCTGAAACTGCATGGCTAGAGTGAGTAAGAGGCGGACGGAATTCCGAGTGTAGCAGTGAAATGCGTAGATATTCGGAGGAACATCAGTGGCGAAGGCGGTTCGCTGGTACTCTACTGACGCTGAGGCGCGAAAGCGTG	Bacteria	Proteobacteria	Alphaproteobacteria					0	0	0	0	0	0	0	4	0	0	0	0	0	0	0
4cedbbc5a740f9222d7d06cb9d64fd45	AGCGTTACTCTTCATAACTGGGTATAAAGCGTGTTTCGATGGTTTTTTAGGTCTTTAATGAAAGCTTACATACAAAGGGTAAAAGAATTAAAGAAAACCGTTTTACTAAGAGTTTAATAGAAAATAGTTGTATGTTTTATGTAAAGGTAAAATTTTTAAATATAAAAAAGACATTCACTAGGTGAAGACGACTATTTATTTTAATACTGACATTTAAAACACAAAAGCATG	Bacteria							0	0	0	0	0	0	0	4	0	0	0	0	0	0	0
63a1509b377a6fd24314aa7fba4b7b35	AGCGTTATTCGGAATTACTGGGCGTAAAGCGTATGTAGGCGGATTATTAAGCCAGATGTGAAATCCCAAGGCTCAACCTTGGAACTGCATTTGGAACTGGTAATCTTGAATCAGATAGAGGGTAGTAGAATTCTTAGTGTAGAGGTGAAATTCGTAGATACTAAGAGGAATACCAGTGGCGAAGGCGACTGCCTGGGTCTGTATTGACGCTGAGATACGAAAGCGTG	Bacteria	Proteobacteria	Alphaproteobacteria					0	0	0	0	0	0	0	0	4	0	0	0	0	0	0
a67d7feb11167535cc97ad5bdee207fe	AGCGTTATCCGGATTTATTGGGTTTAAAGGGTTCGCAGGCGGAATGATCAGTCAGAGGTGAAATCTTGGAGCTTAACTCCAAAACTGCCTTTGATACTGTTATTCTTGAATATAGTTGGAGTAGATGGAATATGTTGTGTAGCGGTGAAATGCATTGATATAACATAGAACACCAATCGCGAAAGCAGTCTACTAAGCTATTATTGACGCTGAGGAACGAAAGCATG	Bacteria	Bacteroidetes						0	4	0	0	0	0	0	0	0	0	0	0	0	0	0
d2ac7fda8941f2a97f210285a46d2681	AGCGTTATCCGGAATTATTGGGTGTAAAGGGTTCGTAGGTGGATCTATAAGTCAGGTATGAAAGACCGGAGCTCAACTCCGAGTTTGTGCTTGAAACTGTAGATCTAGAATCAGGGAGAGGTAAGCGGAATTCTTAGTGTAGGGGTGCAATCCGTAGATACTAAGAAGAACACCAAAAGCGAAGGCAGCTTACTGGAACTGTATTGACACTGAGGAACGAAAGCGTG	Bacteria	GN02	BD1-5					0	0	0	0	0	4	0	0	0	0	0	0	0	0	0
d4b0f9df3c453a75aff84dd22d764f4a	AGCGTTATCCGGAATTATTGGGCGTAAAGGGTCCGCAGGTGGCCATATTAGTCAGAGGTGAAAGATCCGTGCTCAACACGGGGACCGCTTTTGAAACGGTATGGCTTGAGTGTGCGAGAGGTGAACAGAACTTATGGTGTAGGGGTGAAATCCGTTGATATCATAGGGGATACCAAAAGCGAAGGCAGTTCACTGGCGCATTACTGACACTGAGGGACGAAACCCTG	Bacteria	OD1	ZB2					0	0	0	0	0	0	0	4	0	0	0	0	0	0	0
0652ac2f8ea47b41ab798b47700c6b94	AGCGTTATCCGGAATTACTGGGTTTAAAGGGTGCGCAGGCGGGCTATTAAGTCAGGGGTGAAAGCTATAAGCTTAACTTATAAATTGCCTTTGATACTGATAGTCTTGAATTAGGTTGAGGTTAGCGGAATGTGGCATGTAGCGGTGAAATGCAGAGATATCCGGAGGAACATCAGTGGCGAAGGCGACTATCTGGTACAACACTGACGCTGAGGTGCGAAAGCGTG	Bacteria							0	0	0	0	0	0	0	0	3	0	0	0	0	0	0
0cf6713085e0ff6af875266a32556f3f	AGTGTTACTCTACATGACTGGGCGTAAAGGGTGTGTAGGCGGGTTTTTAAGCCAAGAATTAAATTCTTAACCTATTAGTTATTAACTTTTTTGGGACTGCTAACCTAGAGTATAGAAGGAGAAAGTAGTACTTTTAGTGTAGGGGTGAAATCCTGCAACATTAAGGGGACTACCGAAAGCGAAGGCAACTTTCTAGTTTATACTGACGCTGAGGCACGAAAGCATA	Bacteria							0	3	0	0	0	0	0	0	0	0	0	0	0	0	0
199c53333dc948ded6c949d1acd842be	AGCGTTGTTCGGAATTACTGGGCGTAAAGAGTTCGTAGGCGGTTTGTTAAGCCAGATGTGAAATCCCAGGGCTCAACCCTGGAACTGCATTTGGAACTGGCAAACTAGAGGAAGATAGAGGTAAGTGGAATTTCTTGTGTAGGGGTGAAATCCGTAGATATAAGAAGGAATATCAATAGCGAAGGCAGCTTACTGGGTCTTATCTGACGCTGAGGAACGAAAGCGTG	Bacteria	Proteobacteria						0	0	0	0	0	0	0	0	0	3	0	0	0	0	0
2b6e00ef30b617cc22f3add490fd7983	AGTGTTACTCGACATGACTGGGCGTAAAGGGTGCGTAGGTTGTTTGCTAAGTCAAGATAAAAATTCTTAATTTTTATATTACTACAGTTTTTGATACTGGCAAACTAGAGTATAGGAGGAGGAAGTAGTACTTTTAGTGTAGGGGTGAAATCCTGCGACATTTCGAGGACTACCGAACGCGAAGGCAACTTTCTAGCTTATACTGACGCTGAGGCACGAAAGCATA	Bacteria							0	0	0	0	0	3	0	0	0	0	0	0	0	0	0
569b94620693d9016ea807cb7eef4b17	AGCGTTATCCGGAATTATTGGGCGTAAAGCGTCTGCAGGTGGAACAATAAGTAGGTTATTAAATACCGGAGCTCAACTTCGGTGCTGTAATCTAAACTGTTGTTCTAGAGGATGGGAGAGGTATGCGGAATTGTGCAAGTAGGGGTAAAATCCGTAGATATGCACAGGAACACCAAAAGCGAAGGCAGCATACTGGACCATTCCTGACACTCAGAGACGAAAGCGTA	Bacteria	GN02						0	0	0	0	0	3	0	0	0	0	0	0	0	0	0
63124b91eb744b5be41308875ac09556	AGTGTTATCCGGATTCATTGGGTTTAAAGGGTGCGCAGGCGGACCGATAAGTCAGTGGTGAAATCCTACAGCTCAACTGTAGAACTGCCATTGATACTGTCGATCTTGAGTACGGTTGAAGTGGGCGGAATGTATCATGTAGCGGTGAAATGCATAGATATGATACAGAACTCCGATAGCGGAGGCAGCTCACTAACCCGTAACTGACGCTCAGGCACGAAAGCGTG	Bacteria	Bacteroidetes						0	0	0	0	0	0	0	0	0	0	0	0	0	0	3
6a4f80a7f4cc8084184d542a2fbfb471	GGTCTTTCTCAGCGTGGATGAGTCTAAATGGTTAGCAGACAGAGTGTAGTCACAGTGTGTGTGGGGAAAGCCTGAGTACTAGTAGAATGGGAGAATACAGGAGCTAACATCAACGGCAAACGTACCTAGCAAGGTGTGACGGGAGTTGAAGTAACGAAGGTACGA	Bacteria							0	0	0	0	0	0	0	0	0	0	0	0	0	0	3
86d172e284e7859a89831e49c299e7c0	AGCGTTATTCTTCGTTACTGGGCGTAAAGAATCTGTAGACGGTAAAGCCAGTTTCTCGTTTAAAAGTTTAAAGCTTAACTTTAAATTAGCGCTTAATACTACTTTACTTGAGTTTTATACAGAAAAGCAGAATTTCATACGAAAAGGTAAAATTTGAAGATATATGAAGGAATACCATAAGTGAAGACGGCTTTTTAGTAAAAACTGACGTTGAGAGATGAAAGTATG	Bacteria							0	0	0	0	0	0	0	3	0	0	0	0	0	0	0
92be9322f659ba838ff7547493ca6268	AGCGTTACTCGGATTTACTGGGCGTAAAGCGTCCGCAGGCTGTTTAGTTAGTTTGATGTGAAAGTCCACTGCTCAAAGGTGGAAGTGCATTGAATACTGCTAAACTAGAATATTGGAGGGGTCAGTGGAATTCCTGGTGTAGAGGCGAAATTCGTAGATATCAGGAGGAACAACGGAAGCGAAGGCGACTGACTGGACAATTATTGACGCTCATGGACGAAAGTGTG	Bacteria							0	0	0	0	0	0	0	0	3	0	0	0	0	0	0
96d8a64184c084fdff452cca2ef45053	AGCATTAATCGGATTTATTGGGCGTAAAGGGCGTCTAGGCGGAGCGCTAAGTCGAATGTGAAAGACCGGGGCTTAACCTCGGATTTGCATTCGAAACTGGTGTTCTTGAGGCTAAGTGGGGGAAATAGAATTCCATGTGTAGCGGTGAAATGCGTAGATATATGGAAGAATACCCGTGGTGAAGACGATTTCCTAACTTAGTCCTGACGCTGAAGCGCGAAAGCAAG	Bacteria							0	0	0	0	0	0	0	3	0	0	0	0	0	0	0
b152fab98ba0e21f83fedaaa4496aae1	AGCATTAACCGGAATTACTGGGCGTAAAGCGTCCGCAGGTGGTGGTAAAAGTTTGTTATTAAATACCGGTGCTCAACATCGGTGCTGTAATGAAAACTATGCCGCTAGAGGATGGGAGAGGAGTGTGGAATTGTGCAAGTAGGGGTAAAATCCGTAGATATGCACAGGAACACCAAAAGCGAAGGCAGCACTCTGGCCCATTCCTGACACTCATGGACGAAAGCGTG	Bacteria	GN02						0	0	0	0	0	0	0	3	0	0	0	0	0	0	0
c15dbcd9ea2d5ceaf2dea35b1c35ab4a	AGCGTTAATCGGAATTACTGGGCGTAAAGCGCGCGTAGGCGGCTGAATAAGTCAGATGTGAAATCCCCGGGCTTAACCTGGGAACTGCATCTGATACTATTCGACTAGAGTTTAGTAGAGGCAAGTGGAATTTCCTGTGTAGCAGTGAAATGCGTAGATATAGGAAGGAACACCAGTGGCGAAGGCGACTTGCTGGACTAAAACTGACGCTGAGGTGCGAAAGCGTG	Bacteria	Proteobacteria	Gammaproteobacteria					0	0	0	3	0	0	0	0	0	0	0	0	0	0	0
dbd68ce02c84c9142cef7768f6c0e589	AGCGTTAATCGGAATTACTGGGCGTAAAGCGCGCGTAGGTGGTTTGATAAGTTAGATGTGAAAGCCCTGGGCTTAACCTAGGAATTGCATTTAAAACTGTCTCACTAGAGTATAGTAGAGGGAAGTGGAATTCCACATGTAGCGGTGAAATGCGTAGAGATCGAAAGGAAGACCAATGGCGAAGGCAGAACACTGGACAGTACCTGACGCTGAGGCTCGAAAGCGTG	Bacteria	Proteobacteria	Gammaproteobacteria					0	3	0	0	0	0	0	0	0	0	0	0	0	0	0
f718fdffb80ea5e11cdfe2d4bbaf96c0	AACGTTGCTCGGAATTACTGGGCGTAAAGCGCGTGTAGGCGGATTTGAAAGTCAGATGTGAAATCCCGGAGCTCAACTCCGGAACTGCATTTGAAACTCCAAGTCTAGAGTATTGGAGAGGTTGGCGGAATTCCTGGTGTAGAGGTGAAATTCATAGATATCAGGAGGAACATCGGTGGCGAAGGCGGCCAACTGGACAAATACTGACGCTGAGACGCGAAAGTGTG	Bacteria	Proteobacteria	Deltaproteobacteria					0	0	0	0	0	3	0	0	0	0	0	0	0	0	0
fc0a11330063963652b59a82628ec9e9	AGCGTTATACATACGTATTGGGTGTAAAAAATGTTAAGACATTATATTGCTAATAGTATTAATAAGTTAGATTTTTAAATTACTTATTTAGTTATATAAAACATTCGTATAGGAAACAAAATATTTATAAAGTAGCGATAAAATGCAATAACCTTATACGTATTTACAATGGTTAAGACGTTGTTTTAGTATGAATCTTGTTTATATATTAAAGTATG	Bacteria							0	0	0	0	0	0	0	0	0	3	0	0	0	0	0
0941570fb74422b2d63f63b60ab28ff5	AGTGTTATTCGTATTGACTCGGCGTAAAGGGCTTCTAGGCGGCATCTGTAGTTTAAAATGAAAGTCTAAATCTTAACTTTAGAAAATATTTATAACACTGTTTGCTTGAGTTTTTAAAAAGATAATAGTATTTTTAGTAGAGAGGTGAAATTTTAAGACACTAAAGGGGCTCTCATTAAGCGAAGGCAATTATCCAGTATTAACTGACGCTGAAAAGCAAAAGCATG	Bacteria							0	0	0	0	0	2	0	0	0	0	0	0	0	0	0
0a2001bcae44df4dcad598e95a836459	GCCGACTGACCTGCTGGTTGGGAGTTCAAAAAGTGCCTTTGTGCAGTAATGATCGGGTCACGCAGAAAGTGAGTCGATGCAATGAAGTAGTTGCAAGCAGCCAGAGAGAGCAATGAAACAGGAACCACACACGCGATAACTGGCACGACGGCCAAGGCAGGGCCCAAGGGGCTGGGGATCGACAGGACGGGTATCACAGATCACTTGGCTTTGACTTTCTTTCT	Bacteria							0	0	0	0	0	0	0	0	0	2	0	0	0	0	0
1267bcc317dd05bae34c3decf0c216ba	AGCGTTATTCGAAGTAACTAGGCGTAAAGGGTTCGTAGACGGTATTTTAAGTCAAATATTAAACATTAAAAAACATTTAATACAATATTTAACACTATTATACTAGAGTTTATTGCAGAAAAGAAGAATTTTATGAGTAAAAATAAAATTTACAGATACATAAAGGAATACCGAAAGCGAAGGCGTCTTTTTGGCAATAAACTGACGTTGAGGAACGAAAGTTTA	Bacteria							0	0	0	0	0	0	0	0	0	0	0	0	0	2	0
12c155b1958ab12e10a25eff0d575192	GGACTATCGTTGTATGGTAATTGTGTGTCAGCCGCCGCGGTAATACGGAGGGTGCAAGCGTTAATCGGAATTACTGGGCGTAAAGCGCGCGTAGGCGGCTTTCTGGAACAATACTGACGCTGAGGTGCGAAAGCGTGGGGAGCAAACAGGATTAGAAACCCGGGTAGTCCGGCTGGCTGACTATCTCGTATGC	Bacteria	Proteobacteria	Gammaproteobacteria					0	0	0	0	0	0	0	0	2	0	0	0	0	0	0
44715b22aaf898457f20d63a1a78fec8	AGCGTTGTTCGGAATTACTGGGCGTAAAGCGTGCGTAGGCGGATCAATAAGTAAGGGGTGAAATCCCGAGGCTCAACCTCGGAACTGCCTCTTAAACTGTTGGTCTTGAGTTCTGGAGAGGTGAGTGGAATTGCTAGTGTAGAGGTGAAATGCATAGATATGTCATAGAACACCAATTGCGAAGGCAGCTAGCTAGACCTATATTGACGCTTAGGCACGAAAGCGTG	Bacteria	Proteobacteria	Alphaproteobacteria					0	0	0	0	0	2	0	0	0	0	0	0	0	0	0
48f65a2562bb40b9cf191e18ea320df9	AGTGTTACTCGTCTTAACTGGGTGTAAAGGGTACGTAGGCGGTTGGTTAAGTTTAAATTTAAATACATTATTATTAATTTAAATACTGGCCATCTAGAGTATAAGAGAAGGGAGTCGTATTATCAAAGGAGGGGTGGTATCCTTGGATATTGATAGGACGACCAAAGGCGGAGGCAACTCCCTAGTTTATAACTGACGCTGAGGTACGAAAGCATG	Bacteria							0	0	0	0	0	0	0	2	0	0	0	0	0	0	0
550b6e1486046d46196255c0df4a2a3f	AGCGTTATCCGGATTTACTGGGCGTAAAGCGTCCGCAGCCGGCGATATAAGTCTACTTTTAAAAACCAGTGCTCAACATTGGAGAGGGAGTGGATACTGTATTGCTAGAGACTGATAGAGGTGAGTAGAATATCCAGTGGAGGGGTGAAATCCGTTGATATTGGAAGGAATACCGAAAGCGAAGGCAGCTCACTATATCAAGTCTGACGGTCAGGGACGAAAGTTTG	Bacteria							0	0	2	0	0	0	0	0	0	0	0	0	0	0	0
5c053be52ca66c63ae71ef7720c31716	AGCGTTATCCGGATTTATTGGGCGTAAAGCGTCCGTAGCTGGTTGTATAAGTCTATTTTCAAACACCTGGGCTCAACCCAGGAAAGGGAATGGATACTGTGCAACTCGAAGTCAATAGAGGTGAGTAGAATTTCGTGTGGAGGAGTGAAATCCGTTGATCTGCGAAGGAATACCAAAAGCGAAGGCAGCTCACTATATTGAACTTGACAGTCAGGGACGAAAGTCTG	Bacteria							0	2	0	0	0	0	0	0	0	0	0	0	0	0	0
69218001697bba2a7ea0541d72b2cf88	AGCGTTGCGCGGAATTACTGGGCGTTAAGGGTCCGTAGGCTGTTTGTTAAGTCAGTTTTGTAAGCCATCGGCTCAACCGATGAAACGGAATTGATACTGGCAGACTAGAGTGTGAGAGGGGAAAGTGGAATTCCAGGAGTAGCGGTGAAATGTGTAGATACCTGGAGGAACGCCAAAGGTGAAGACAACTTTCTGGCTCATATCTGACGCTGAGGGACGAAAGCGTG	Bacteria							0	0	0	0	0	0	0	0	0	2	0	0	0	0	0
81a694ec5d33e8895c87422a2ce13125	AGCGTTATTCTTAATTATTGGGCGTAAAGTGCATGTAGACTGTCAATTAAGTTTAAATTCAAAGCCTAAAGCCCAACTTTAGAAAGAGTTTAAATACTGATTGACTTGAGTTTCATAAAGGATAGTGGAATTTCTTGTGGAGAGATCGAATTCATAGATACAAGAAGGAAGACCAAAAGCCGAGGCAACTATCTAGATGAATTACTGACGTTAATGTGCGAAAGCATG	Bacteria							0	2	0	0	0	0	0	0	0	0	0	0	0	0	0
a6a2901535fed13ec2aa1cd0a43a7bf3	AGCGTTGTTCGGAATCACTGGGCGTAAAGCGTGCGTAGGCGGTTTAATCAGTCGAATGTGAAAGCCCCGGGCTCAACCTGGGAACTGCATTCGATACTGTTAGACTTGAGTTCCGGAGGGGATAGTGGAATTCCTGGTGTAGAGGTGAAATTCGTAGATATCAGGAGGAAGACCGGTGGCGAAGGCGACCATCTGGACGGATACTGACGCTGAGGCACGAAAGCGTG	Bacteria	Proteobacteria						0	0	0	0	0	0	0	0	2	0	0	0	0	0	0
b22a41887de642ce8ca8d39931af3f55	CTCTAGGAAGGAGAGTGTTTTTCGGGGAAAAAATCCGGGAAAAATGTCGTTTAGTCCCGGAAGGTGTGATTTAGCTGGGCTTGCCGATATCGACGAACTTGGTACACGTATAAAGTTCGTGCCACACCCATGTATTTTTCAGCGAGAGCTCACGCGGGAAGAAATATGCCTCCCACAGTCCACGGATAAAAAAGAAGCAGTCCACGGATGACAGAC	Bacteria							0	0	0	0	0	0	0	0	0	0	0	0	0	0	2
b8f72532dd0d88b0429c6f0824d268f5	AGCGTTATCCGGATTTACTGGGCGTAAAGGGCACGCAGGCGGTTGTATAAGTTGGATGTGAAAGCTCCCGGCTCAACTGGGAGAGGCCATTCAAAACTGTACGACTTGAGACAGACAGAGGAAAGCGGAATTCCCGGTGTAGTGGTGAAATGCGTAGATATCGGGAGGAACACCAGTGGCGAAAGCGGCTTTCTGGGTCTTGTCTGACGCTGAGGTGCGAAAGCTAG	Bacteria	Chloroflexi	Anaerolineae					0	0	0	2	0	0	0	0	0	0	0	0	0	0	0
c4c86b7ac0d2fbcde1538a3374949f7e	AGCGTTGTTCGGAATTATTGGGCGTAAAGCGCGCGTAGCTGGAAAAATAAGTCTGATGTGAAATCCCAGTGCTCAACGCTGGACGTGCATCGGAAACTGTTTTTCTTGAATGTTGGAGAGGGCAGTAGAATTCTCGGTGTAGAGGTGAAATTCGTAGATATCGGGAGGAATACCAGCGGCGAAGGCGGCTGCCTGGCCAAACATTGACGCTGAGGTGCGAAAGCGTG	Bacteria	Proteobacteria						0	2	0	0	0	0	0	0	0	0	0	0	0	0	0

## Sheet: sample_metadata
Sample name	61_B	63_A	63_B	81_A	81_B	82_A	128_A	132_A	158_A	158_B	271_A	271_B	71	72	73
Blade region sampled	Tip	Tip	Base	Tip	Base	Tip	Tip	Tip	Tip	Base	Tip	Base	Mid-blade	Mid-blade	Mid-blade
Location	Tatoosh Island, WA	Tatoosh Island, WA	Tatoosh Island, WA	Tatoosh Island, WA	Tatoosh Island, WA	Tatoosh Island, WA	Tatoosh Island, WA	Tatoosh Island, WA	Tatoosh Island, WA	Tatoosh Island, WA	Tatoosh Island, WA	Tatoosh Island, WA	Squaxin Island, WA	Squaxin Island, WA	Squaxin Island, WA
Date	2017-06-11	2017-06-11	2017-06-11	2017-06-25	2017-06-25	2017-06-25	2017-07-10	2017-07-10	2017-07-24	2017-07-24	2017-08-22	2017-08-22	2017-06-21	2017-06-21	2017-06-21
